# Supplementary material for: Interferon-γ and Tumor Necrosis Factor-α Polarize Bone Marrow Stromal Cells Uniformly to a Th1 Phenotype
Source: Sci Rep. 2016 May 23;6:26345. doi: 10.1038/srep26345 (PMC4876328; doi:10.1038/srep26345)
Supplement: Supplementary Table 1 [file srep26345-s1.xls]

## Sheet: Sheet1
GeneName	p-value(IFN+TNF vs. Control)	Fold-Change(IFN+TNF vs. Control)
UBD	5.65939e-08	5227.75
RSAD2	1.97049e-07	516.776
CXCL11	4.72754e-07	423.679
TNFSF10	4.91581e-07	396.808
CXCL9	7.20862e-05	269.602
BIRC3	7.84536e-06	243.801
CXCL10	3.85335e-07	234.34
AIM2	1.98226e-06	181.479
MMP13	4.74855e-06	166.524
RTP4	4.7821e-11	142.605
IL1B	0.000484058	140.368
ICAM1	1.20547e-09	140.304
IFIH1	5.2035e-11	111.604
GBP1	1.80013e-05	105.008
CFB	8.59161e-10	93.06
MX2	3.83205e-11	87.351
OAS1	3.27208e-11	83.9621
IFIT3	3.20367e-09	83.7877
CXCL3	0.000113924	83.5543
DDX58	7.60009e-07	82.464
TNFSF13B	7.46165e-08	80.4752
IFI44L	2.23854e-13	77.143
BST2	1.02091e-11	76.9196
SOD2	5.34448e-08	73.5105
CCL5	1.3709e-07	70.3184
GCH1	3.28666e-08	64.6424
IDO1	0.000236796	63.1414
CCL2	4.18701e-06	61.9337
NOD2	1.89169e-06	61.5612
OASL	5.41126e-09	55.2504
SAA1	6.46349e-06	54.8877
TLR2	5.97112e-06	54.7589
ISG20	7.82032e-08	53.2592
CD274	3.88291e-06	51.7756
NFE2L3	7.39097e-08	49.5816
HLA-F	1.09304e-10	47.0285
HLA-C	3.08145e-11	45.55
CD40	3.27897e-06	42.3328
OAS3	8.70273e-09	41.3445
CASP1	2.57426e-08	39.5284
TLR3	1.25965e-05	37.0798
HLA-DQB1	0.00170815	36.8554
CARD17	6.73429e-09	35.5883
CXCL2	3.33698e-06	34.9149
HERC6	2.56895e-07	34.0186
ATF3	5.69189e-06	33.8082
HLA-DRB4	0.00381367	32.6676
IFITM1	5.90771e-10	32.5483
MX1	5.34198e-10	31.924
GBP2	6.95843e-05	31.3336
CXCL1	0.00350043	30.5952
LGALS9	7.23598e-08	30.3892
HERC6	1.52319e-09	30.0356
PLSCR1	3.49161e-11	28.562
IFI44	2.5944e-11	28.1809
APOL6	9.92802e-07	28.0432
IL1RN	0.000105187	27.5103
USP18	5.61623e-09	27.3052
EBI3	3.72982e-06	26.7257
HLA-B	1.41235e-09	25.4398
IL32	2.9587e-05	25.201
OAS2	3.97077e-11	24.247
ADM	4.23992e-06	24.1298
B2M	5.75319e-10	22.5073
TNFAIP3	0.000110513	20.9972
IL7R	3.47974e-06	20.9338
MMP3	0.00358911	20.8522
TAP1	7.93578e-09	20.7642
CEACAM1	0.000118858	19.1047
HLA-G	1.51402e-10	18.2543
HLA-J	3.07399e-11	18.2326
P2RX7	5.20146e-05	18.1169
ISG15	3.6418e-10	17.3995
PMAIP1	5.09231e-07	16.1737
NAMPT	1.42513e-09	15.8002
PSMB9	4.22574e-09	15.6883
CCR7	9.39657e-05	15.357
HLA-A	6.05307e-11	15.2484
IRF1	3.46237e-08	15.2367
CCL20	5.79726e-05	14.9733
HLA-C	6.78923e-11	14.6384
CD83	7.1343e-05	14.368
RND3	2.54056e-07	12.7265
STAT1	5.63641e-08	12.5059
TNFAIP2	1.24514e-06	12.4276
SAT1	4.40309e-06	12.1185
TAP2	2.71273e-07	12.0439
IL15	6.92756e-11	11.848
IFI6	1.26252e-10	11.82
CXCL1	0.00117035	11.7174
ZC3HAV1	1.88105e-07	11.7005
CFLAR	3.56162e-07	11.3624
CASP10	3.63312e-07	11.3618
HRK	0.000214001	11.2392
JAK2	4.80175e-05	11.2284
IFI27	6.43942e-11	11.1692
IL17C	3.60127e-05	10.8787
STAT4	3.17172e-05	10.8709
SAMD9	0.000257543	10.8044
NFKBIA	5.9722e-06	10.636
TRAF1	0.00167039	10.3876
CCRL2	0.00220824	10.031
PSMB10	3.65823e-07	9.86168
IL24	0.000969298	9.85029
IRF7	5.81921e-09	9.8258
IL18BP	4.67709e-05	9.07705
VCAM1	0.000108513	8.85559
TGM1	1.58315e-07	8.81125
IL12A	0.000829192	8.78153
RARRES3	1.0551e-05	8.64824
BTN3A1	5.48075e-07	8.61162
IL6	1.12231e-05	8.59232
G0S2	4.79919e-05	8.51421
RELB	2.09892e-05	8.42081
IRAK2	0.00143903	8.3218
WTAP	1.36604e-08	8.17777
C3	8.25551e-08	8.16979
KYNU	1.36111e-05	8.16296
PTX3	1.1323e-05	8.13051
RIPK2	8.47846e-07	7.75263
NFKBIE	0.000693772	7.67804
PSME2	1.25172e-08	7.57906
FPR2	0.00071346	7.54359
CXCL16	1.84137e-06	7.47007
IL7	0.0001837	7.41782
NINJ1	1.19303e-05	7.36789
CSF1	0.00244912	7.21349
GPD2	0.000100828	6.95062
DPP4	4.85348e-06	6.79805
DDIT3	0.00022532	6.7818
TDRD7	5.82673e-06	6.71526
PDE4D	0.000269218	6.69093
TRIM22	8.5343e-05	6.58189
CTSS	0.000471726	6.58186
PTGS2	1.71045e-06	6.2684
IFIT5	2.81957e-08	6.19979
LGALS9	5.39658e-07	6.02597
JAK3	5.82602e-06	5.97778
CCK	0.000789504	5.89834
FGF2	6.83317e-06	5.86982
EIF2AK2	2.6192e-10	5.82481
SLC15A3	7.70592e-09	5.82265
IKBKE	1.63582e-05	5.7276
STAT2	2.3382e-06	5.68211
NLRC5	9.77125e-06	5.60469
TAPBP	4.05191e-08	5.5202
EIF2AK2	1.98209e-07	5.43864
SP100	7.06486e-05	5.36221
FST	0.00206955	5.08887
CD47	6.28694e-09	5.06376
EDN1	0.00669874	4.85726
DUSP5	0.000687354	4.56128
PDE4B	0.000305891	4.508
PLA2G16	7.91402e-06	4.41713
ZNF267	0.000521808	4.38384
SERPINB1	0.000953954	4.35689
TNFRSF1B	9.46517e-06	4.32525
CEBPB	2.75459e-06	4.2914
PSMB8	1.93404e-07	4.27242
TNFRSF6B	0.0005595	4.26896
PIM3	2.29529e-06	4.19311
ERAP2	0.00318982	4.04879
PML	1.42313e-05	4.0288
PELI1	2.05848e-06	4.01751
UGCG	6.53174e-08	4.01081
TGFA	4.80772e-05	3.97054
TNFRSF11B	0.0049027	3.93948
PTPN12	7.36939e-07	3.9241
LRIG1	0.000352364	3.9223
TRAF2	3.15594e-06	3.81031
ADAMTS4	3.95863e-05	3.80373
TRIM38	0.00066728	3.80077
FAS	0.00339404	3.70385
NFKBIZ	9.63895e-05	3.66719
CSF1	1.36892e-06	3.60193
BTG3	7.465e-06	3.58244
IRF2	0.00234197	3.57566
MT1L	2.06582e-05	3.57036
VEGFC	2.15496e-06	3.55916
MAP3K5	0.000640003	3.34982
LSS	6.45585e-05	3.34043
AHR	1.5719e-08	3.30182
OSCAR	0.00112167	3.27785
MYD88	1.26061e-06	3.22426
USP6NL	0.000188988	3.19741
SQSTM1	3.28342e-06	3.16003
RGS20	0.00255622	3.10987
SOAT1	0.000620039	3.09406
MAFF	0.000980582	3.08603
CYP27A1	0.00104405	3.05222
CASP7	1.38161e-06	2.9509
IFNAR2	0.00164204	2.94405
TYMP	1.14579e-06	2.8993
SERPINB8	2.04668e-05	2.86121
RFX5	0.000127014	2.82824
BIRC2	0.00126667	2.82111
TICAM1	4.84909e-05	2.80988
SEC22B	4.49951e-07	2.77697
SCO2	9.76883e-06	2.75368
MAPK13	0.000128318	2.72935
BID	0.000426404	2.69879
KLF6	0.00035674	2.66996
MUC1	0.00477267	2.625
MYC	1.03395e-06	2.59928
CASP8	0.000626426	2.58857
LAMB3	0.003652	2.57263
IL4R	2.45934e-05	2.56861
CD46	0.000494439	2.56848
IRF9	5.97697e-06	2.53451
IFNGR1	0.000369349	2.52755
TRAF3	0.00225129	2.5159
ITGB2	0.000452761	2.4962
STAT6	0.000151906	2.47692
NR3C1	0.00067457	2.46697
WNT5A	0.000814651	2.43353
APP	1.61083e-05	2.43003
LAMC2	0.00496331	2.40332
TRADD	0.000229221	2.38814
ATP2B1	0.00538873	2.38586
BCL2L11	8.39275e-06	2.38537
NFKB1	0.000565963	2.35994
PPP1R15A	0.00138735	2.32509
LY96	1.11002e-05	2.30173
TNFRSF10B	0.00543586	2.23494
RELA	0.00217524	2.21588
CXCR3	6.15218e-05	2.20882
GADD45A	0.000975394	2.19845
NCK1	0.00436812	2.1846
OSMR	0.000308971	2.18423
CDC42EP4	0.000953572	2.16483
DEK	0.000349063	2.16271
TNFRSF12A	0.0012894	2.05512
RIPK1	0.00150687	2.04299
PSEN1	0.00780282	2.00803
VEGFA	0.000705936	1.90995
GSDMD	0.000355293	1.90833
MMD	0.00180331	1.88038
BCL3	1.05821e-06	1.85992
A4GALT	0.000212704	1.85502
IKBKB	4.59407e-06	1.8362
TM4SF1	0.00254868	1.81891
ATF1	0.000195872	1.81352
CD44	0.000105106	1.75952
PDE4A	0.000627601	1.66991
SREBF1	0.0029235	1.61352
HNRNPA1	0.00129779	1.57999
TXN	8.74257e-06	1.48111
FADD	0.00100395	1.46781
APOE	0.00720394	1.40227
MVP	0.00554077	1.35327
POLR2F	0.00406477	-1.25382
EIF4G1	0.00106812	-1.37715
RPS13	0.000226202	-1.39368
EFNA1	0.00732031	-1.3939
PXN	0.00161211	-1.41281
RRP7B	0.000147974	-1.42019
HSPB1	0.00236919	-1.45884
TRAF4	0.0081703	-1.46673
ROMO1	4.62013e-06	-1.48268
IGF2	0.00157568	-1.4869
ANXA2	0.00161439	-1.54482
COL16A1	0.000559057	-1.56839
POLR2F	0.000683429	-1.56869
SMARCB1	0.00633239	-1.59612
EIF4B	0.00223331	-1.66929
YLPM1	0.000459881	-1.67979
TP53I3	0.00261518	-1.68826
MARCKSL1	0.00119645	-1.75498
RPL23A	7.60376e-05	-1.78021
KIF3C	0.000373611	-1.78341
EHD1	0.0005369	-1.806
OGG1	5.14244e-05	-1.8506
BACE1	0.000912119	-1.85927
TGFB1	1.00698e-05	-1.86073
CISH	0.00113934	-1.86788
TNFRSF18	0.00233125	-1.87325
INS	0.0029414	-1.98744
MMP11	1.29908e-05	-1.98975
BAX	0.00045952	-2.028
LTBP2	0.00235345	-2.05533
PRDX2	8.83229e-05	-2.07954
BTG2	0.00289558	-2.13945
IL21R	0.00285456	-2.16263
LARGE	4.03896e-05	-2.1651
SMTN	0.000972934	-2.23317
ACHE	0.000336319	-2.32252
THBS1	2.34338e-05	-2.44248
S100A10	0.000561156	-2.46254
SNAI1	2.09645e-05	-2.48584
EIF4B	0.00673801	-2.59052
H19	0.00149287	-2.59388
TUB	0.000102668	-2.66464
CDC42	0.00305266	-2.71785
TNFRSF25	0.000236137	-2.86592
NPM3	0.00020853	-2.89062
FASN	1.63973e-05	-2.95008
TRIB2	0.000103156	-3.05861
DLEU1	1.21454e-06	-3.25641
SLC2A11	2.01686e-05	-3.29887
IGFBP2	4.2904e-05	-3.48961
P2RY6	0.000324168	-3.61223
TIMP3	0.000594815	-3.71119
WISP1	0.00141964	-4.57903
IL17D	2.89465e-06	-4.92815
ZNF365	0.00526468	-4.97182
GSTM2	5.03573e-08	-5.04364
PRSS23	2.42834e-06	-5.41296
PLA2G5	0.000202291	-5.57048
FGFR2	0.00140855	-5.82206
CNN1	0.000138273	-6.15052
F2RL1	1.24305e-06	-11.9461
