# Supplementary material for: Interferon-γ and Tumor Necrosis Factor-α Polarize Bone Marrow Stromal Cells Uniformly to a Th1 Phenotype
Source: Sci Rep. 2016 May 23;6:26345. doi: 10.1038/srep26345 (PMC4876328; doi:10.1038/srep26345)
Supplement: Supplementary Table 2 [file srep26345-s2.xls]

## Sheet: TNF 311 gene list
Column #	Probeset ID	GeneName	p-value(Sample type)	p-value(TNF vs. Control)	Ratio(TNF vs. Control)	Fold-Change(TNF vs. Control)	Fold-Change(TNF vs. Control) (Description)	F(Sample type)	SS(Sample type)	SS(Error)	F(Error)
12956	A_33_P3424803	HLA-C	1.14996e-18	2.15597e-11	5.33868	5.33868	TNF up vs Control	305.657	133.531	3.34931	1
3790	A_23_P408353	HLA-A	1.15895e-18	9.21216e-11	2.92434	2.92434	TNF up vs Control	305.444	63.4364	1.59226	1
4443	A_33_P3379939	HLA-F	2.98687e-18	7.07899e-10	3.07155	3.07155	TNF up vs Control	280.676	78.8077	2.15263	1
25863	A_23_P156687	CFB	3.10766e-18	2.36618e-08	3.6897	3.6897	TNF up vs Control	279.682	156.309	4.28474	1
1568	A_24_P418044	HLA-J	3.95176e-18	1.12371e-10	3.38232	3.38232	TNF up vs Control	273.734	74.8192	2.09552	1
27906	A_32_P44394	AIM2	2.93921e-17	0.459164	0.838176	-1.19307	TNF down vs Control	228.629	282.541	9.47454	1
26225	A_23_P134176	SOD2	3.54231e-17	1.7572e-13	15.1687	15.1687	TNF up vs Control	224.82	161.954	5.52285	1
16284	A_24_P311926	HLA-G	4.38065e-17	2.68734e-09	3.16631	3.16631	TNF up vs Control	220.559	75.3746	2.62003	1
388	A_23_P37441	B2M	5.03108e-17	3.85159e-09	3.31051	3.31051	TNF up vs Control	217.824	83.5214	2.93967	1
27122	A_33_P3379947	HLA-B	6.06269e-17	8.41195e-10	5.61955	5.61955	TNF up vs Control	214.191	144.941	5.18794	1
31136	A_23_P42718	NFE2L3	1.06899e-16	8.10615e-14	15.7103	15.7103	TNF up vs Control	203.5	139.75	5.26494	1
33949	A_33_P3424800	HLA-B	1.44567e-16	6.99454e-09	3.81677	3.81677	TNF up vs Control	198.021	101.521	3.93052	1
27702	A_33_P3227880	BTN3A1	2.9242e-16	0.0158921	1.31698	1.31698	TNF up vs Control	185.781	46.7172	1.92789	1
23525	A_33_P3288359	PSMB10	3.01911e-16	0.000174927	1.65207	1.65207	TNF up vs Control	185.243	52.5502	2.1749	1
16367	A_33_P3330109	HLA-C	4.44152e-16	2.77042e-09	3.34559	3.34559	TNF up vs Control	178.864	67.3299	2.88596	1
15942	A_23_P365719	TAPBP	4.74541e-16	4.61155e-10	2.02836	2.02836	TNF up vs Control	177.792	18.9516	0.817221	1
17771	A_23_P111000	PSMB9	4.76667e-16	3.11423e-08	3.13482	3.13482	TNF up vs Control	177.72	78.5174	3.38716	1
25226	A_24_P941167	APOL6	6.28602e-16	0.129135	1.15003	1.15003	TNF up vs Control	173.305	30.7237	1.35915	1
26855	A_23_P215037	WTAP	7.5026e-16	3.53303e-12	3.76417	3.76417	TNF up vs Control	170.538	39.0044	1.75347	1
30262	A_24_P157926	TNFAIP3	9.77845e-16	4.94586e-13	13.7297	13.7297	TNF up vs Control	166.472	122.874	5.6588	1
640	A_33_P3379962	HLA-A	1.22553e-15	2.22375e-08	2.79501	2.79501	TNF up vs Control	163.08	56.0913	2.63694	1
11579	A_23_P202978	CASP1	1.28156e-15	1.5792e-07	3.87937	3.87937	TNF up vs Control	162.417	122.422	5.77877	1
6264	A_23_P55706	RELB	1.28531e-15	7.86756e-13	5.65961	5.65961	TNF up vs Control	162.373	54.874	2.59095	1
22270	A_23_P69109	PLSCR1	1.58506e-15	1.15728e-09	4.72753	4.72753	TNF up vs Control	159.296	90.3047	4.34622	1
19875	A_23_P98350	BIRC3	1.72493e-15	3.90695e-13	89.3132	89.3132	TNF up vs Control	158.07	335.419	16.2684	1
30949	A_33_P3214650	TAP2	2.04027e-15	7.37699e-07	2.35534	2.35534	TNF up vs Control	155.664	56.8038	2.79767	1
28697	A_23_P59005	TAP1	2.04781e-15	2.32765e-08	3.65115	3.65115	TNF up vs Control	155.611	85.4132	4.20814	1
21937	A_23_P85693	GBP2	2.42172e-15	0.213537	1.32845	1.32845	TNF up vs Control	153.243	169.775	8.49375	1
32908	A_23_P1962	RARRES3	3.5881e-15	0.130781	1.23245	1.23245	TNF up vs Control	147.824	59.1157	3.06594	1
3435	A_24_P274270	STAT1	3.90462e-15	4.39132e-08	3.1096	3.1096	TNF up vs Control	146.683	66.4916	3.47532	1
22977	A_23_P39465	BST2	5.94668e-15	3.11137e-08	5.01457	5.01457	TNF up vs Control	141.127	124.149	6.74434	1
23902	A_23_P250629	PSMB8	7.91575e-15	9.60415e-07	1.78678	1.78678	TNF up vs Control	137.464	23.8252	1.32878	1
14922	A_23_P30655	NFKBIE	1.23699e-14	2.56182e-12	6.69974	6.69974	TNF up vs Control	131.926	60.2058	3.49876	1
27907	A_33_P3220911	BST2	1.43246e-14	1.19659e-08	8.20408	8.20408	TNF up vs Control	130.152	174.946	10.3052	1
32986	A_23_P313389	UGCG	1.84489e-14	2.75881e-11	2.51056	2.51056	TNF up vs Control	127.146	17.196	1.03689	1
7731	A_33_P3424222	HLA-DQB1	2.0222e-14	0.962156	1.00882	1.00882	TNF up vs Control	126.072	94.9223	5.7724	1
8475	A_23_P106002	NFKBIA	2.13103e-14	1.52665e-12	7.60298	7.60298	TNF up vs Control	125.462	61.9207	3.78381	1
19879	A_24_P192805	CARD17	2.38498e-14	1.88865e-06	3.72143	3.72143	TNF up vs Control	124.162	120.613	7.44752	1
29317	A_23_P166797	RTP4	2.53768e-14	3.49612e-08	9.2684	9.2684	TNF up vs Control	123.451	209.921	13.0367	1
17722	A_23_P29953	IL15	2.6847e-14	9.64263e-09	3.32981	3.32981	TNF up vs Control	122.809	52.6347	3.28586	1
4282	A_23_P119478	EBI3	3.45675e-14	4.22591e-10	7.46594	7.46594	TNF up vs Control	119.965	102.384	6.54312	1
8528	A_23_P15146	IL32	4.02655e-14	5.61681e-12	7.32848	7.32848	TNF up vs Control	118.279	63.9272	4.14368	1
1320	A_23_P14174	TNFSF13B	7.68404e-14	0.000182077	3.31241	3.31241	TNF up vs Control	111.379	181.125	12.4676	1
32154	A_23_P68155	IFIH1	9.82308e-14	1.97438e-09	13.292	13.292	TNF up vs Control	108.856	181.284	12.7677	1
26334	A_23_P80068	BTG3	1.01994e-13	4.79318e-09	2.12852	2.12852	TNF up vs Control	108.475	16.966	1.1991	1
5287	A_23_P127948	ADM	1.07688e-13	0.812704	1.04714	1.04714	TNF up vs Control	107.926	89.6055	6.36523	1
29473	A_33_P3283611	IFIT3	1.1046e-13	5.69545e-09	11.8375	11.8375	TNF up vs Control	107.67	183.683	13.0791	1
9390	A_23_P7144	CXCL1	1.10558e-13	2.23697e-11	28.877	28.877	TNF up vs Control	107.661	190.309	13.5521	1
20909	A_33_P3227041	BID	1.13978e-13	3.451e-12	2.88993	2.88993	TNF up vs Control	107.355	15.7021	1.12135	1
28945	A_23_P65427	PSME2	1.59581e-13	2.94681e-07	2.54822	2.54822	TNF up vs Control	104.029	40.3023	2.97019	1
15026	A_23_P29922	TLR3	1.66035e-13	0.0093873	1.95826	1.95826	TNF up vs Control	103.643	130.942	9.68606	1
3150	A_23_P45871	IFI44L	1.89245e-13	8.78859e-11	23.5537	23.5537	TNF up vs Control	102.38	183.424	13.7356	1
1700	A_23_P142849	RND3	2.21156e-13	1.99188e-06	2.55901	2.55901	TNF up vs Control	100.895	50.4683	3.83493	1
3808	A_23_P110531	FST	2.24058e-13	0.01003	0.725772	-1.37784	TNF down vs Control	100.771	29.5551	2.24855	1
14619	A_32_P219368	WTAP	2.24393e-13	1.07326e-10	3.37623	3.37623	TNF up vs Control	100.757	27.3293	2.07951	1
9882	A_33_P3213064	STAT2	2.34024e-13	0.0748768	1.24044	1.24044	TNF up vs Control	100.36	30.0865	2.29835	1
488	A_33_P3346826	IL32	2.44961e-13	3.22277e-11	13.8826	13.8826	TNF up vs Control	99.9308	112.121	8.60189	1
5576	A_23_P81898	UBD	2.55211e-13	1.96464e-07	41.766	41.766	TNF up vs Control	99.5468	584.001	44.9773	1
2103	A_23_P819	ISG15	2.57591e-13	6.81077e-08	3.72096	3.72096	TNF up vs Control	99.46	63.6783	4.90851	1
14094	A_23_P32404	ISG20	2.71073e-13	0.0090196	1.99628	1.99628	TNF up vs Control	98.9844	130.715	10.1243	1
2323	A_23_P89431	CCL2	3.64467e-13	6.10511e-12	48.4871	48.4871	TNF up vs Control	96.2655	199.203	15.8647	1
18095	A_23_P23074	IFI44	3.66686e-13	1.32602e-09	7.5772	7.5772	TNF up vs Control	96.2105	94.058	7.49514	1
11176	A_23_P41765	IRF1	3.72984e-13	5.30375e-06	3.04957	3.04957	TNF up vs Control	96.0562	77.4191	6.17916	1
4205	A_24_P30194	IFIT5	4.96412e-13	3.99489e-06	2.04242	2.04242	TNF up vs Control	93.5015	29.7113	2.43618	1
746	A_23_P30024	NFKB1	6.39836e-13	6.59025e-12	2.67126	2.67126	TNF up vs Control	91.286	12.1972	1.02439	1
21622	A_23_P101407	C3	6.62122e-13	9.96984e-06	2.05711	2.05711	TNF up vs Control	90.9908	33.6003	2.83108	1
31821	A_33_P3423941	IFITM1	7.64829e-13	6.96147e-07	4.84262	4.84262	TNF up vs Control	89.7573	110.229	9.41523	1
15290	A_33_P3379967	HLA-F	8.78327e-13	8.29704e-08	8.156	8.156	TNF up vs Control	88.5882	148.125	12.8191	1
2244	A_33_P3803639	TRAF2	8.91852e-13	1.84021e-09	2.45843	2.45843	TNF up vs Control	88.4599	17.6738	1.53175	1
5343	A_33_P3325914	TAPBP	1.07377e-12	3.75393e-06	1.91837	1.91837	TNF up vs Control	86.9154	22.7868	2.00998	1
31378	A_23_P72737	IFITM1	1.14748e-12	5.06998e-07	3.82453	3.82453	TNF up vs Control	86.369	73.6623	6.53873	1
22422	A_24_P329065	BTN3A1	1.21019e-12	0.00478833	1.6171	1.6171	TNF up vs Control	85.9334	45.7752	4.0839	1
13892	A_33_P3225522	OAS2	1.29839e-12	8.4704e-11	4.51037	4.51037	TNF up vs Control	85.3605	34.638	3.11102	1
1524	A_23_P79518	IL1B	1.63947e-12	2.71795e-11	216.224	216.224	TNF up vs Control	83.486	384.597	35.3182	1
29120	A_23_P137016	SAT1	1.9447e-12	0.0115026	1.5761	1.5761	TNF up vs Control	82.1378	50.6735	4.72981	1
2595	A_33_P3329098	WTAP	1.95563e-12	1.23781e-09	2.75029	2.75029	TNF up vs Control	82.0939	19.8829	1.85685	1
1448	A_23_P52266	IFIT1	2.00657e-12	3.5489e-09	12.4881	12.4881	TNF up vs Control	81.8927	138.429	12.9596	1
10048	A_33_P3361422	CYP27A1	2.10048e-12	0.0160072	1.2107	1.2107	TNF up vs Control	81.5358	9.91073	0.931888	1
1866	A_23_P119943	IGFBP2	2.48291e-12	4.87736e-12	0.24625	-4.06092	TNF down vs Control	80.243	21.174	2.02303	1
14255	A_33_P3347869	C3	2.94375e-12	0.00145061	1.3878	1.3878	TNF up vs Control	78.9462	14.5732	1.41524	1
4018	A_23_P202156	NFKB2	3.06464e-12	1.37135e-10	3.25491	3.25491	TNF up vs Control	78.6424	20.5787	2.00617	1
1733	A_23_P345692	IL17D	3.20245e-12	0.0840093	0.808914	-1.23623	TNF down vs Control	78.3116	24.2688	2.37591	1
10848	A_33_P3226810	TNFSF10	3.88639e-12	0.0368769	2.54134	2.54134	TNF up vs Control	76.871	306.153	30.5339	1
13873	A_23_P305198	STAT4	4.29642e-12	0.531013	0.890194	-1.12335	TNF down vs Control	76.1339	57.2297	5.76302	1
5932	A_23_P61398	PIM3	5.22657e-12	1.2922e-06	1.91072	1.91072	TNF up vs Control	74.7123	16.7527	1.71909	1
3985	A_24_P183150	CXCL3	5.61821e-12	3.2593e-10	47.7323	47.7323	TNF up vs Control	74.1942	227.845	23.5438	1
4784	A_33_P3352970	IRAK2	7.80826e-12	3.64682e-10	10.125	10.125	TNF up vs Control	71.8747	80.0962	8.54363	1
8333	A_33_P3418170	DDX58	8.1028e-12	8.88356e-08	10.6525	10.6525	TNF up vs Control	71.618	153.404	16.4218	1
12559	A_33_P3228322	IL18BP	8.11375e-12	0.331273	1.22596	1.22596	TNF up vs Control	71.6086	67.8184	7.26088	1
7745	A_23_P215566	AHR	9.11508e-12	3.91323e-06	1.54127	1.54127	TNF up vs Control	70.8071	8.23303	0.891435	1
1306	A_23_P116414	PLA2G16	9.7552e-12	0.149438	1.17568	1.17568	TNF up vs Control	70.3433	18.6201	2.02939	1
7725	A_23_P62890	GBP1	1.1162e-11	0.000657172	4.47799	4.47799	TNF up vs Control	69.4308	226.268	24.9849	1
20584	A_33_P3504659	CASP10	1.32664e-11	0.0244479	1.54317	1.54317	TNF up vs Control	68.2765	49.8118	5.59329	1
14734	A_23_P6263	MX2	1.35182e-11	1.22252e-07	11.232	11.232	TNF up vs Control	68.1519	158.54	17.8347	1
6074	A_23_P57036	CD40	1.38286e-11	0.442718	1.21793	1.21793	TNF up vs Control	68.0017	97.3896	10.9799	1
23460	A_33_P3408203	TGFA	1.65255e-11	0.00296966	1.43927	1.43927	TNF up vs Control	66.8332	18.0521	2.07082	1
28853	A_24_P167642	GCH1	1.88366e-11	0.000142187	4.0122	4.0122	TNF up vs Control	65.9862	138.179	16.0544	1
2866	A_23_P153320	ICAM1	1.99844e-11	3.08323e-09	31.2334	31.2334	TNF up vs Control	65.6065	202.911	23.7118	1
4702	A_33_P3364864	NAMPT	2.2343e-11	2.36945e-07	4.25671	4.25671	TNF up vs Control	64.8959	58.6849	6.93292	1
13153	A_23_P6935	CD47	2.35999e-11	3.91786e-06	2.01784	2.01784	TNF up vs Control	64.5497	19.7683	2.34791	1
20674	A_33_P3221203	MMP13	2.43867e-11	0.0510008	2.27978	2.27978	TNF up vs Control	64.3431	231.706	27.6084	1
6135	A_23_P209394	CFLAR	2.64189e-11	9.64766e-08	3.35089	3.35089	TNF up vs Control	63.8413	36.0789	4.3327	1
4917	A_23_P161698	MMP3	2.6891e-11	3.8461e-09	12.8496	12.8496	TNF up vs Control	63.7307	111.152	13.3714	1
3190	A_24_P187948	BID	2.89978e-11	1.25343e-09	2.62896	2.62896	TNF up vs Control	63.2617	14.0045	1.6972	1
32114	A_24_P7594	APOL6	2.99678e-11	0.0037394	2.12556	2.12556	TNF up vs Control	63.0581	77.444	9.41572	1
15557	A_23_P155052	APOL6	3.0111e-11	0.00376689	2.55777	2.55777	TNF up vs Control	63.0286	120.304	14.6335	1
4088	A_23_P121253	TNFSF10	3.03319e-11	0.632511	1.18792	1.18792	TNF up vs Control	62.9835	178.747	21.758	1
1335	A_23_P37068	TRAF3	3.40856e-11	1.83957e-10	3.01841	3.01841	TNF up vs Control	62.2669	14.7164	1.81197	1
23981	A_23_P358944	PML	3.50431e-11	0.0341823	1.27285	1.27285	TNF up vs Control	62.0978	16.0231	1.97823	1
16559	A_33_P3410351	GSTM2	4.05358e-11	0.000165108	0.509525	-1.96261	TNF down vs Control	61.2157	31.0042	3.88298	1
27798	A_24_P378019	IRF7	4.73707e-11	3.53403e-07	3.39414	3.39414	TNF up vs Control	60.2841	40.7757	5.18567	1
24611	A_24_P257416	CXCL2	4.75148e-11	1.54527e-09	9.36408	9.36408	TNF up vs Control	60.266	73.0719	9.29576	1
22129	A_33_P3315779	HERC6	4.96152e-11	2.77241e-07	7.17005	7.17005	TNF up vs Control	60.0097	102.333	13.0738	1
26798	A_23_P65442	IRF9	5.34965e-11	6.04931e-07	1.80843	1.80843	TNF up vs Control	59.5656	10.1348	1.30445	1
28971	A_23_P21134	DDIT3	5.82246e-11	0.813179	0.959332	-1.04239	TNF down vs Control	59.0698	40.05	5.19809	1
27630	A_33_P3371718	SAT1	5.84272e-11	0.0147255	1.64062	1.64062	TNF up vs Control	59.0495	46.7756	6.07309	1
291	A_23_P112026	IDO1	6.23266e-11	0.128141	0.514841	-1.94235	TNF down vs Control	58.6738	233.353	30.4913	1
6728	A_23_P64828	OAS1	6.50455e-11	6.67405e-09	27.6256	27.6256	TNF up vs Control	58.4267	182.943	24.0055	1
22177	A_24_P335092	SAA1	6.51933e-11	0.000675679	3.40897	3.40897	TNF up vs Control	58.4136	128.123	16.8158	1
32220	A_33_P3330264	CXCL1	7.0792e-11	2.52691e-09	11.595	11.595	TNF up vs Control	57.9394	88.9145	11.7654	1
608	A_23_P34915	ATF3	7.51233e-11	0.0140733	1.97815	1.97815	TNF up vs Control	57.5997	85.323	11.3567	1
3768	A_23_P421423	TNFAIP2	7.60754e-11	1.23274e-07	4.36226	4.36226	TNF up vs Control	57.5279	49.6806	6.62086	1
13914	A_23_P252106	RIPK2	7.72032e-11	2.38143e-05	2.27658	2.27658	TNF up vs Control	57.4441	31.4424	4.1964	1
32774	A_23_P214330	SERPINB1	8.92042e-11	0.277758	0.859655	-1.16326	TNF down vs Control	56.6268	23.5542	3.18899	1
701	A_33_P3619171	PMAIP1	8.98579e-11	0.00103728	2.36207	2.36207	TNF up vs Control	56.5858	66.7275	9.04074	1
24717	A_24_P20032	RFX5	1.09743e-10	0.0164807	1.2487	1.2487	TNF up vs Control	55.4725	9.19057	1.2702	1
14920	A_23_P397208	GSTM2	1.12964e-10	3.5686e-07	0.400336	-2.4979	TNF down vs Control	55.313	21.0206	2.91357	1
26134	A_23_P144096	CISH	1.15266e-10	0.600043	0.969462	-1.0315	TNF down vs Control	55.202	4.22214	0.586387	1
6957	A_33_P3294608	MVP	1.22814e-10	0.276339	0.961876	-1.03963	TNF down vs Control	54.8543	1.4983	0.209409	1
33052	A_24_P52697	H19	1.23334e-10	2.7547e-09	0.419602	-2.38321	TNF down vs Control	54.8312	10.6673	1.49153	1
19463	A_23_P17663	MX1	1.23572e-10	1.41024e-08	13.302	13.302	TNF up vs Control	54.8207	113.499	15.8728	1
33599	A_23_P18452	CXCL9	1.33385e-10	0.649158	0.777823	-1.28564	TNF down vs Control	54.4045	363.343	51.2022	1
9682	A_24_P335305	OAS3	1.42702e-10	7.26288e-08	8.63626	8.63626	TNF up vs Control	54.0391	93.8557	13.3155	1
19400	A_33_P3232945	F2RL1	1.43478e-10	0.0543102	0.664791	-1.50423	TNF down vs Control	54.0099	49.2133	6.98579	1
23404	A_23_P420863	NOD2	1.51162e-10	0.0362579	2.11708	2.11708	TNF up vs Control	53.7291	137.381	19.603	1
1183	A_23_P411296	CEBPB	1.57249e-10	0.153301	1.20007	1.20007	TNF up vs Control	53.5176	18.3485	2.62851	1
19825	A_33_P3263867	P2RX7	1.63021e-10	0.878851	1.04038	1.04038	TNF up vs Control	53.325	79.054	11.3658	1
16441	A_33_P3420416	LGALS9	1.7215e-10	0.197541	1.22105	1.22105	TNF up vs Control	53.035	27.0032	3.90354	1
13117	A_33_P3338121	LAMB3	1.73353e-10	1.31826e-09	2.73917	2.73917	TNF up vs Control	52.9981	12.8195	1.85446	1
8690	A_23_P75786	SLC15A3	1.97546e-10	2.23478e-07	3.17342	3.17342	TNF up vs Control	52.3089	29.8499	4.37496	1
11329	A_33_P3343175	CXCL10	2.33078e-10	0.00611968	3.97976	3.97976	TNF up vs Control	51.4474	242.161	36.0867	1
22825	A_24_P385611	SP100	2.44313e-10	1.1407e-05	2.2806	2.2806	TNF up vs Control	51.2045	25.1946	3.7723	1
11720	A_23_P47879	STAT6	2.77661e-10	0.594749	0.955259	-1.04684	TNF down vs Control	50.5492	8.18019	1.24067	1
12061	A_33_P3222139	SREBF1	3.17714e-10	3.28252e-07	0.65805	-1.51964	TNF down vs Control	49.867	3.91894	0.602507	1
6539	A_23_P92499	TLR2	3.19905e-10	6.75712e-05	5.45899	5.45899	TNF up vs Control	49.8324	137.143	21.0994	1
14190	A_33_P3388466	BTN3A1	3.31973e-10	0.0219393	1.62084	1.62084	TNF up vs Control	49.6464	43.0894	6.6541	1
33939	A_23_P52298	NPM3	3.46309e-10	0.501905	0.935939	-1.06845	TNF down vs Control	49.4348	10.4647	1.62293	1
21672	A_23_P81399	SQSTM1	3.48324e-10	4.41452e-07	1.99673	1.99673	TNF up vs Control	49.4058	11.0033	1.70747	1
29407	A_23_P137856	MUC1	3.62289e-10	4.93549e-05	0.531389	-1.88186	TNF down vs Control	49.2099	17.8503	2.78099	1
9439	A_33_P3225512	OAS2	3.72409e-10	4.32712e-07	5.35114	5.35114	TNF up vs Control	49.0729	64.1389	10.0204	1
8418	A_23_P109636	LRIG1	4.00828e-10	5.22114e-09	4.31489	4.31489	TNF up vs Control	48.709	28.8075	4.53422	1
23314	A_33_P3375934	NAMPT	4.04856e-10	0.000166141	2.47894	2.47894	TNF up vs Control	48.6597	44.7245	7.04664	1
21790	A_23_P116557	LGALS9	4.0838e-10	0.0014855	2.94342	2.94342	TNF up vs Control	48.617	97.9146	15.4407	1
33975	A_23_P201459	IFI6	4.20778e-10	4.26868e-07	4.98791	4.98791	TNF up vs Control	48.4699	58.0528	9.18242	1
25389	A_23_P211252	LSS	4.79686e-10	0.000228242	1.66809	1.66809	TNF up vs Control	47.8299	14.7927	2.37113	1
26771	A_23_P315364	CXCL2	4.85988e-10	5.25923e-09	22.8074	22.8074	TNF up vs Control	47.7666	129.333	20.7583	1
5431	A_33_P3224858	EIF2AK2	5.33615e-10	1.25866e-06	2.76643	2.76643	TNF up vs Control	47.3149	26.1127	4.23117	1
13223	A_23_P60248	TXN	6.0683e-10	0.554008	0.976659	-1.0239	TNF down vs Control	46.6997	1.62356	0.266539	1
18762	A_24_P172481	TRIM22	6.87725e-10	0.00593711	1.75564	1.75564	TNF up vs Control	46.1074	35.7316	5.9414	1
1911	A_23_P123672	TDRD7	7.06912e-10	0.0022499	1.77299	1.77299	TNF up vs Control	45.978	28.7001	4.78564	1
18514	A_24_P168416	PRDX2	7.51389e-10	0.436048	1.05884	1.05884	TNF up vs Control	45.6923	5.3436	0.896597	1
25807	A_23_P132388	SCO2	8.36987e-10	0.4401	1.07768	1.07768	TNF up vs Control	45.1907	9.21184	1.5628	1
19073	A_33_P3878772	JAK2	8.55896e-10	0.461408	1.19677	1.19677	TNF up vs Control	45.0875	58.2829	9.91042	1
16405	A_23_P412392	SEC22B	8.8997e-10	0.0162173	1.26576	1.26576	TNF up vs Control	44.9075	8.33087	1.42226	1
25256	A_23_P126844	TNFRSF25	8.93624e-10	0.438217	1.08444	1.08444	TNF up vs Control	44.8886	10.6547	1.81975	1
33114	A_23_P142750	EIF2AK2	9.6117e-10	2.20407e-05	2.22508	2.22508	TNF up vs Control	44.5544	22.7768	3.9193	1
30490	A_33_P3240941	BACE1	1.0601e-09	0.000105312	0.689545	-1.45023	TNF down vs Control	44.1084	6.27555	1.09078	1
31805	A_24_P396753	TRIB2	1.06084e-09	5.51064e-07	0.447932	-2.23248	TNF down vs Control	44.1052	13.6266	2.36867	1
20656	A_33_P3311439	GCH1	1.28299e-09	0.067387	1.98837	1.98837	TNF up vs Control	43.2504	124.63	22.0921	1
12501	A_23_P136683	HLA-DQB1	1.37713e-09	0.52706	0.734584	-1.36131	TNF down vs Control	42.9357	222.614	39.7503	1
23806	A_33_P3382162	RFX5	1.38838e-09	0.408268	1.09435	1.09435	TNF up vs Control	42.8996	11.0472	1.97427	1
17108	A_24_P382319	CEACAM1	1.47547e-09	0.921517	1.03138	1.03138	TNF up vs Control	42.6309	92.1881	16.5789	1
1511	A_24_P11506	KYNU	1.48409e-09	0.402648	1.18934	1.18934	TNF up vs Control	42.6053	39.608	7.12731	1
12871	A_23_P12572	CASP7	1.52579e-09	0.0015245	1.43661	1.43661	TNF up vs Control	42.4834	9.69254	1.74914	1
19548	A_33_P3316800	AHR	1.56468e-09	0.00270247	1.43259	1.43259	TNF up vs Control	42.373	10.897	1.97163	1
16204	A_33_P3402489	OAS3	1.64141e-09	1.15438e-05	6.40099	6.40099	TNF up vs Control	42.1636	105.379	19.1612	1
12085	A_23_P4662	BCL3	1.66481e-09	0.00131505	1.2249	1.2249	TNF up vs Control	42.1019	2.91324	0.530494	1
21400	A_33_P3329344	FASN	1.80132e-09	0.208405	0.8693	-1.15035	TNF down vs Control	41.7595	10.9933	2.01827	1
9270	A_23_P310	MARCKSL1	1.99385e-09	0.00522336	1.26855	1.26855	TNF up vs Control	41.3218	5.52064	1.02427	1
21013	A_24_P33895	ATF3	2.0074e-09	0.0182315	2.39944	2.39944	TNF up vs Control	41.2928	110.065	20.4353	1
32382	A_33_P3271111	NINJ1	2.01462e-09	0.0117636	1.65299	1.65299	TNF up vs Control	41.2774	31.2999	5.8135	1
6964	A_23_P132159	USP18	2.20451e-09	4.49951e-05	4.55425	4.55425	TNF up vs Control	40.8927	84.0221	15.7527	1
536	A_23_P121064	PTX3	2.34973e-09	1.86667e-08	6.04252	6.04252	TNF up vs Control	40.6221	41.9474	7.9168	1
34072	A_23_P8281	IFNGR1	2.55013e-09	3.24401e-06	1.68555	1.68555	TNF up vs Control	40.2771	6.64639	1.26513	1
11577	A_33_P3351249	CXCL16	2.57396e-09	0.328706	1.21698	1.21698	TNF up vs Control	40.238	35.0264	6.67368	1
20392	A_23_P202334	FGFR2	2.61355e-09	9.66288e-06	0.340133	-2.94003	TNF down vs Control	40.174	33.0101	6.29953	1
19963	A_24_P28722	RSAD2	2.68767e-09	0.000256197	14.0627	14.0627	TNF up vs Control	40.0569	337.807	64.6544	1
15139	A_23_P125233	CNN1	2.88319e-09	0.0472373	0.699658	-1.42927	TNF down vs Control	39.7642	25.943	5.00189	1
24101	A_24_P370472	HLA-DRB4	2.99359e-09	0.138322	0.460658	-2.17081	TNF down vs Control	39.6083	226.889	43.9172	1
25088	A_23_P204087	OAS2	3.26019e-09	2.26694e-07	10.4024	10.4024	TNF up vs Control	39.2562	92.3009	18.0262	1
13389	A_24_P120115	CFLAR	3.58576e-09	2.14885e-05	3.33497	3.33497	TNF up vs Control	38.8664	44.8869	8.85426	1
15123	A_23_P139786	OASL	4.12893e-09	2.90896e-06	12.8491	12.8491	TNF up vs Control	38.2947	148.894	29.8088	1
31176	A_23_P70670	CD83	4.45617e-09	2.36011e-06	6.07009	6.07009	TNF up vs Control	37.9885	71.6153	14.4531	1
14993	A_23_P74609	G0S2	4.70604e-09	0.000223099	2.50367	2.50367	TNF up vs Control	37.7706	37.4236	7.59623	1
11634	A_23_P125278	CXCL11	5.06761e-09	0.120402	2.59091	2.59091	TNF up vs Control	37.4768	293.492	60.04	1
1370	A_23_P152838	CCL5	5.37704e-09	8.32218e-08	31.4322	31.4322	TNF up vs Control	37.2428	168.12	34.6086	1
33927	A_23_P167096	VEGFC	5.52086e-09	0.00590608	1.4451	1.4451	TNF up vs Control	37.139	12.2979	2.53868	1
12714	A_23_P20122	ZC3HAV1	5.80869e-09	0.0003757	2.72338	2.72338	TNF up vs Control	36.9398	48.1089	9.98475	1
5581	A_33_P3245439	CD40	5.84166e-09	0.457484	1.35169	1.35169	TNF up vs Control	36.9177	131.96	27.404	1
3485	A_23_P329573	ITGB2	5.90822e-09	0.400633	0.912313	-1.09612	TNF down vs Control	36.8734	9.51911	1.9792	1
22324	A_24_P270460	IFI27	6.04969e-09	8.1665e-07	6.1657	6.1657	TNF up vs Control	36.7811	61.3098	12.7794	1
32663	A_24_P218265	TNFRSF10B	6.16033e-09	4.11355e-09	2.58104	2.58104	TNF up vs Control	36.7106	8.89504	1.85765	1
6909	A_23_P68031	STAT4	6.49936e-09	0.00130888	2.02021	2.02021	TNF up vs Control	36.5026	30.318	6.36771	1
282	A_33_P3419696	FGF2	8.0755e-09	7.86566e-06	2.79009	2.79009	TNF up vs Control	35.6696	25.7529	5.53523	1
7400	A_23_P201636	LAMC2	8.42132e-09	4.05186e-08	2.17899	2.17899	TNF up vs Control	35.5105	7.51611	1.62272	1
22652	A_33_P3354940	CSF1	1.04124e-08	0.000365392	1.82962	1.82962	TNF up vs Control	34.7142	16.3497	3.61085	1
9765	A_23_P103465	PLA2G5	1.06933e-08	2.31076e-07	0.219007	-4.56605	TNF down vs Control	34.6153	34.3018	7.59722	1
2353	A_24_P79054	TGFB1	1.12001e-08	2.86705e-07	0.626415	-1.59638	TNF down vs Control	34.4439	3.32532	0.740162	1
13703	A_33_P3228325	SP100	1.20809e-08	0.000149381	2.23464	2.23464	TNF up vs Control	34.1652	24.1733	5.42449	1
10202	A_24_P406132	MAPK13	1.49137e-08	0.0874683	1.2027	1.2027	TNF up vs Control	33.3991	8.02768	1.84273	1
6966	A_23_P65618	TGM1	1.49994e-08	0.00101414	2.27603	2.27603	TNF up vs Control	33.3785	35.8607	8.23681	1
7155	A_23_P8763	PTPN12	1.85337e-08	0.000448826	1.7614	1.7614	TNF up vs Control	32.6234	14.0434	3.30027	1
15399	A_33_P3255949	TYMP	1.90695e-08	0.851311	1.02278	1.02278	TNF up vs Control	32.5227	10.3211	2.43301	1
281	A_23_P399078	TIMP3	2.04681e-08	2.1407e-05	0.42846	-2.33394	TNF down vs Control	32.2739	18.4457	4.38179	1
2855	A_24_P59667	JAK3	2.23517e-08	0.0187931	1.62068	1.62068	TNF up vs Control	31.9664	26.2133	6.28687	1
7298	A_33_P3318960	POLR2F	2.36777e-08	0.712781	1.01805	1.01805	TNF up vs Control	31.7664	1.64515	0.39705	1
18429	A_23_P129556	IL4R	2.64011e-08	0.00160616	1.42058	1.42058	TNF up vs Control	31.3913	6.80538	1.66207	1
28167	A_23_P90311	TICAM1	2.68807e-08	0.000196894	1.62945	1.62945	TNF up vs Control	31.3296	8.58736	2.10141	1
4094	A_24_P142118	THBS1	2.70284e-08	3.80042e-07	0.296092	-3.37733	TNF down vs Control	31.3108	21.1986	5.19063	1
29041	A_24_P89891	TRAF1	2.81964e-08	5.24698e-07	9.39307	9.39307	TNF up vs Control	31.1663	74.4404	18.3117	1
17716	A_33_P3246833	IL1RN	3.53216e-08	0.000491286	4.72717	4.72717	TNF up vs Control	30.4056	100.317	25.2946	1
33343	A_33_P3240936	BACE1	3.88044e-08	0.00575238	0.715232	-1.39815	TNF down vs Control	30.0924	8.1962	2.08815	1
17061	A_23_P17065	CCL20	3.88526e-08	0.000247359	4.10758	4.10758	TNF up vs Control	30.0883	72.0073	18.3479	1
8828	A_33_P3389230	CXCR3	3.99548e-08	0.0379509	1.21508	1.21508	TNF up vs Control	29.9956	5.27687	1.34873	1
4637	A_23_P71037	IL6	4.82516e-08	1.18192e-07	7.97234	7.97234	TNF up vs Control	29.3765	50.1365	13.0846	1
30060	A_23_P52647	EHD1	5.30542e-08	0.0306503	1.20675	1.20675	TNF up vs Control	29.069	4.35051	1.14741	1
22822	A_23_P143414	ROMO1	5.49656e-08	1.33676e-06	0.73074	-1.36848	TNF down vs Control	28.9549	1.53083	0.405332	1
3130	A_23_P71530	TNFRSF11B	5.86809e-08	2.28529e-05	2.23135	2.23135	TNF up vs Control	28.745	14.8809	3.96891	1
33836	A_24_P216654	SOAT1	5.97175e-08	0.928827	1.0125	1.0125	TNF up vs Control	28.6891	12.2059	3.26183	1
252	A_23_P212196	OGG1	6.07499e-08	0.000280125	0.751865	-1.33003	TNF down vs Control	28.6343	2.85787	0.765177	1
33256	A_33_P3369153	KIF3C	6.37849e-08	0.387279	0.943472	-1.05992	TNF down vs Control	28.4791	2.7909	0.751318	1
26183	A_33_P3508822	APP	6.50576e-08	0.270382	1.1204	1.1204	TNF up vs Control	28.4164	6.47259	1.74629	1
25529	A_24_P245379	SERPINB2	6.54769e-08	1.57952e-06	15.5792	15.5792	TNF up vs Control	28.3961	117.603	31.7518	1
2500	A_23_P215956	MYC	7.26196e-08	1.33777e-06	2.07343	2.07343	TNF up vs Control	28.0694	8.0197	2.19044	1
11511	A_33_P3354935	CSF1	7.53335e-08	0.284732	1.14122	1.14122	TNF up vs Control	27.9543	9.14	2.50671	1
25499	A_23_P26583	NLRC5	8.67527e-08	0.181956	1.37757	1.37757	TNF up vs Control	27.5151	33.4997	9.33419	1
9567	A_23_P211428	SMTN	8.70456e-08	0.178798	0.854021	-1.17093	TNF down vs Control	27.5047	8.00504	2.23133	1
21061	A_23_P362659	MYD88	8.84766e-08	0.000343109	1.72518	1.72518	TNF up vs Control	27.4543	10.4103	2.90711	1
4561	A_23_P112103	GSDMD	9.16453e-08	0.602464	0.951861	-1.05057	TNF down vs Control	27.3458	5.36429	1.50393	1
13161	A_33_P3383283	CASP10	1.05173e-07	0.11547	0.893186	-1.11959	TNF down vs Control	26.9245	2.8857	0.821694	1
32704	A_23_P5392	TP53I3	1.09897e-07	0.182841	1.11073	1.11073	TNF up vs Control	26.7911	3.5209	1.00756	1
8385	A_23_P151337	DLEU1	1.11488e-07	0.0100392	0.686421	-1.45683	TNF down vs Control	26.7476	10.8139	3.09959	1
2629	A_23_P63896	FAS	1.12839e-07	0.0274869	1.42118	1.42118	TNF up vs Control	26.7111	13.3865	3.84221	1
20267	A_33_P3341499	WNT5A	1.15087e-07	0.031763	1.36552	1.36552	TNF up vs Control	26.6515	11.1223	3.19947	1
12482	A_33_P3287646	HSPB1	1.15942e-07	1.19709e-07	0.670409	-1.49163	TNF down vs Control	26.6292	1.68874	0.486196	1
16591	A_33_P3296479	APP	1.25213e-07	0.839473	1.01311	1.01311	TNF up vs Control	26.398	2.39822	0.696506	1
6456	A_23_P427703	MT1L	1.32988e-07	0.0213157	1.43942	1.43942	TNF up vs Control	26.2179	12.8064	3.74485	1
4545	A_33_P3415820	THBS1	1.3786e-07	4.52671e-07	0.430133	-2.32486	TNF down vs Control	26.1109	8.68321	2.54956	1
24977	A_23_P131846	SNAI1	1.43233e-07	0.00447251	0.721588	-1.38583	TNF down vs Control	25.9974	6.26703	1.84815	1
27954	A_23_P74278	PDE4B	1.51473e-07	0.719293	1.06906	1.06906	TNF up vs Control	25.8322	19.559	5.80486	1
30935	A_23_P360754	ADAMTS4	1.57766e-07	0.223064	1.2237	1.2237	TNF up vs Control	25.7124	15.0211	4.47884	1
10482	A_23_P137984	S100A10	1.66603e-07	0.833551	0.976007	-1.02458	TNF down vs Control	25.5528	7.49876	2.24987	1
15593	A_23_P250358	HERC6	1.71762e-07	0.0011038	4.6641	4.6641	TNF up vs Control	25.4637	97.6849	29.4112	1
19311	A_23_P338479	CD274	1.8702e-07	0.00319199	4.642	4.642	TNF up vs Control	25.2166	123.274	37.4793	1
30416	A_24_P937405	PRSS23	1.92705e-07	0.000451697	0.435359	-2.29695	TNF down vs Control	25.13	23.3719	7.1303	1
2830	A_23_P73097	RGS20	1.98957e-07	4.2672e-07	3.81663	3.81663	TNF up vs Control	25.038	20.83	6.37818	1
4127	A_33_P3214105	ATF3	2.22375e-07	0.535013	1.14962	1.14962	TNF up vs Control	24.7192	27.2309	8.44566	1
26065	A_24_P322474	PDE4A	2.50364e-07	0.395269	0.941144	-1.06254	TNF down vs Control	24.383	2.68721	0.844929	1
29354	A_23_P54649	TRADD	2.56671e-07	0.970913	0.995901	-1.00412	TNF down vs Control	24.3129	6.78581	2.13979	1
6840	A_33_P3339625	IL17C	2.68335e-07	0.0263447	1.95643	1.95643	TNF up vs Control	24.188	43.4643	13.7765	1
18855	A_23_P887	IKBKE	2.9607e-07	5.14781e-05	3.37047	3.37047	TNF up vs Control	23.9133	32.2551	10.3411	1
6569	A_23_P69310	CCRL2	3.04893e-07	0.373741	0.750267	-1.33286	TNF down vs Control	23.8317	53.7443	17.2895	1
7237	A_23_P404494	IL7R	3.14366e-07	0.000522888	4.34775	4.34775	TNF up vs Control	23.747	71.0112	22.9258	1
12818	A_23_P334664	PML	3.26173e-07	0.00197251	1.81244	1.81244	TNF up vs Control	23.6451	15.4263	5.00179	1
4770	A_33_P3232508	SMARCB1	3.36083e-07	0.943655	0.995368	-1.00465	TNF down vs Control	23.5627	2.23579	0.727464	1
21867	A_33_P3220390	WTAP	3.53192e-07	0.000365295	2.47411	2.47411	TNF up vs Control	23.4264	24.8087	8.11903	1
15033	A_33_P3343073	SMARCB1	3.95154e-07	0.974199	1.00284	1.00284	TNF up vs Control	23.1205	3.91075	1.29679	1
22354	A_33_P3223592	APOE	4.30941e-07	0.0294989	0.878097	-1.13883	TNF down vs Control	22.8862	1.61375	0.54059	1
5518	A_33_P3316928	PELI1	4.79156e-07	0.000177684	2.15071	2.15071	TNF up vs Control	22.602	14.9613	5.0749	1
23111	A_33_P3354564	GPD2	4.79586e-07	0.528788	1.17588	1.17588	TNF up vs Control	22.5996	32.6034	11.0603	1
8747	A_23_P62901	BTG2	5.13643e-07	0.0171943	1.38835	1.38835	TNF up vs Control	22.4172	8.22633	2.8134	1
18421	A_33_P3372910	DDX58	5.23418e-07	0.0007064	2.13085	2.13085	TNF up vs Control	22.3672	18.8396	6.45751	1
30670	A_23_P34345	VCAM1	5.45042e-07	2.47901e-06	6.50684	6.50684	TNF up vs Control	22.2603	45.5633	15.6925	1
14771	A_23_P30243	ERAP2	5.47845e-07	0.04353	1.65447	1.65447	TNF up vs Control	22.2468	27.7791	9.57324	1
9973	A_33_P3389658	PDE4D	5.78184e-07	0.30941	1.28995	1.28995	TNF up vs Control	22.105	29.8131	10.3401	1
14611	A_23_P344392	OGG1	5.94854e-07	0.0123222	0.790154	-1.26558	TNF down vs Control	22.0305	3.72401	1.29597	1
5393	A_33_P3279059	RIPK1	5.98038e-07	0.200395	1.12788	1.12788	TNF up vs Control	22.0165	4.12428	1.43617	1
24518	A_23_P94230	LY96	6.20008e-07	0.466611	1.08404	1.08404	TNF up vs Control	21.9222	5.85462	2.04748	1
6390	A_23_P64611	P2RY6	6.88594e-07	0.627918	1.09613	1.09613	TNF up vs Control	21.6498	16.9894	6.01633	1
28854	A_24_P242646	CTSS	7.14916e-07	0.635386	0.877662	-1.13939	TNF down vs Control	21.553	35.7283	12.709	1
3600	A_23_P214821	EDN1	7.54051e-07	3.81634e-05	3.62794	3.62794	TNF up vs Control	21.416	30.9663	11.0856	1
5387	A_24_P60845	ACHE	7.56281e-07	0.584021	1.07542	1.07542	TNF up vs Control	21.4084	8.24956	2.95429	1
13473	A_23_P1981	INS	1.0866e-06	0.504563	1.07019	1.07019	TNF up vs Control	20.4936	4.61219	1.72542	1
28064	A_23_P343398	CCR7	1.09746e-06	0.762939	1.12221	1.12221	TNF up vs Control	20.4689	65.6557	24.5914	1
30446	A_24_P91140	RPL23A	1.10051e-06	0.0905699	0.87597	-1.14159	TNF down vs Control	20.4621	2.58455	0.968372	1
13458	A_24_P294851	TRIM38	1.13049e-06	0.257967	1.25375	1.25375	TNF up vs Control	20.3954	17.4248	6.55001	1
33793	A_24_P122921	BCL2L11	1.16573e-06	0.0204783	1.33122	1.33122	TNF up vs Control	20.3195	6.0342	2.27674	1
8306	A_33_P3364869	NAMPT	1.2917e-06	0.00739407	2.05951	2.05951	TNF up vs Control	20.0672	27.2829	10.4234	1
6453	A_23_P129786	SREBF1	1.51392e-06	0.130587	0.86175	-1.16043	TNF down vs Control	19.6812	3.98473	1.55222	1
19892	A_33_P3337540	IFNAR2	1.67529e-06	0.00207686	1.21921	1.21921	TNF up vs Control	19.4377	1.42592	0.562416	1
4407	A_24_P147461	SERPINB8	1.7516e-06	0.00313778	1.60092	1.60092	TNF up vs Control	19.3313	8.84172	3.50656	1
4333	A_23_P8961	IL7	1.8036e-06	0.0170091	2.04379	2.04379	TNF up vs Control	19.2617	33.4192	13.3018	1
2566	A_24_P250922	PTGS2	1.91198e-06	0.00348834	2.20166	2.20166	TNF up vs Control	19.1232	25.2719	10.1317	1
28653	A_33_P3294252	ATF1	1.94296e-06	0.560827	0.947234	-1.05571	TNF down vs Control	19.0852	3.61955	1.454	1
21099	A_24_P115774	BIRC2	2.00222e-06	2.04252e-06	2.89364	2.89364	TNF up vs Control	19.0143	12.2029	4.92025	1
10224	A_33_P3381513	CD274	2.04123e-06	0.108767	2.37993	2.37993	TNF up vs Control	18.9689	115.147	46.5389	1
2141	A_23_P205686	PSEN1	2.06525e-06	0.191221	1.14032	1.14032	TNF up vs Control	18.9414	4.0484	1.63862	1
15146	A_23_P254702	DEK	2.19531e-06	0.00115433	1.49469	1.49469	TNF up vs Control	18.7982	4.96086	2.02324	1
29457	A_33_P3294509	CD44	2.21926e-06	8.85868e-06	1.65431	1.65431	TNF up vs Control	18.7728	3.31871	1.35533	1
8236	A_33_P3268649	SLC2A11	2.64933e-06	0.0244425	0.67768	-1.47562	TNF down vs Control	18.3622	10.7738	4.49834	1
12693	A_24_P227927	IL21R	2.82795e-06	2.72583e-05	0.456525	-2.19046	TNF down vs Control	18.2125	9.24736	3.89274	1
24379	A_33_P3392077	TP53I3	2.83025e-06	0.793148	1.02169	1.02169	TNF up vs Control	18.2106	2.67913	1.12791	1
27373	A_33_P3267186	ATP2B1	2.97569e-06	1.22962e-06	3.10889	3.10889	TNF up vs Control	18.0963	12.3714	5.24129	1
3055	A_23_P103110	MAFF	3.00747e-06	0.00149275	1.74568	1.74568	TNF up vs Control	18.0721	9.7045	4.11692	1
23769	A_33_P3402035	TRAF4	3.06031e-06	0.154138	1.12018	1.12018	TNF up vs Control	18.0325	2.40412	1.02214	1
2281	A_33_P3258392	EDN1	3.1792e-06	4.36502e-05	3.03491	3.03491	TNF up vs Control	17.946	19.6767	8.40603	1
29390	A_33_P3237574	HLA-A	3.20148e-06	0.795649	0.973403	-1.02732	TNF down vs Control	17.9302	4.26673	1.82438	1
32868	A_33_P3361457	IFNAR2	3.48929e-06	0.000149569	1.43411	1.43411	TNF up vs Control	17.7361	2.52363	1.09088	1
15929	A_23_P150018	DUSP5	3.52942e-06	0.479079	1.17419	1.17419	TNF up vs Control	17.7104	19.8291	8.58381	1
853	A_23_P15654	TRAF4	3.72222e-06	0.0209469	1.22532	1.22532	TNF up vs Control	17.5913	2.65724	1.15808	1
6814	A_33_P3381127	FAS	3.83784e-06	0.0503242	1.46281	1.46281	TNF up vs Control	17.5231	13.3577	5.84425	1
15096	A_33_P3305571	TNFRSF6B	4.42187e-06	0.0810675	1.51162	1.51162	TNF up vs Control	17.2094	19.8359	8.83677	1
4675	A_23_P218646	TNFRSF6B	4.58428e-06	0.0362967	1.66971	1.66971	TNF up vs Control	17.1301	20.4715	9.16214	1
33190	A_23_P55649	FPR2	5.20309e-06	0.884178	1.05076	1.05076	TNF up vs Control	16.8538	42.8043	19.4714	1
27897	A_23_P66891	CDC42EP4	5.2869e-06	3.1188e-05	1.84142	1.84142	TNF up vs Control	16.8191	5.28752	2.41021	1
9792	A_33_P3287223	DPP4	5.39754e-06	0.080865	1.67594	1.67594	TNF up vs Control	16.7743	30.1546	13.7821	1
13335	A_33_P3676746	YLPM1	5.41464e-06	0.660601	0.96217	-1.03932	TNF down vs Control	16.7674	2.83279	1.29525	1
17226	A_24_P132518	IKBKB	5.73291e-06	0.151933	1.14319	1.14319	TNF up vs Control	16.6442	3.05118	1.40544	1
15222	A_33_P3298535	ROMO1	5.90093e-06	8.63829e-05	0.753365	-1.32738	TNF down vs Control	16.5821	1.32393	0.612116	1
6455	A_23_P63798	KLF6	6.33271e-06	0.839602	1.03181	1.03181	TNF up vs Control	16.4309	8.642	4.03235	1
3475	A_23_P164047	MMD	7.19076e-06	0.000178573	1.59615	1.59615	TNF up vs Control	16.1613	3.99205	1.89377	1
10148	A_33_P3390057	TM4SF1	7.33114e-06	0.946988	0.993554	-1.00649	TNF down vs Control	16.1205	3.35361	1.59493	1
18899	A_23_P255785	NCK1	8.28974e-06	0.00391916	1.44043	1.44043	TNF up vs Control	15.8629	4.61943	2.2326	1
19208	A_33_P3216297	NR3C1	8.76346e-06	0.000705014	1.62451	1.62451	TNF up vs Control	15.7473	5.45377	2.6552	1
19604	A_23_P160968	LAMC2	8.78343e-06	4.97131e-06	4.12474	4.12474	TNF up vs Control	15.7426	20.3064	9.88925	1
18412	A_33_P3767927	NR3C1	9.05247e-06	0.00284456	1.58184	1.58184	TNF up vs Control	15.6801	6.64586	3.24944	1
3154	A_23_P208706	BAX	9.85619e-06	0.727098	0.960011	-1.04165	TNF down vs Control	15.5047	4.65102	2.2998	1
16889	A_23_P218892	EIF4G1	9.93268e-06	0.859548	0.990251	-1.00985	TNF down vs Control	15.4889	1.04368	0.516599	1
93	A_23_P49338	TNFRSF12A	9.99304e-06	0.156425	1.17197	1.17197	TNF up vs Control	15.4764	4.08087	2.02157	1
19295	A_24_P303091	CXCL10	1.04814e-05	0.00718736	4.60303	4.60303	TNF up vs Control	15.3787	92.6023	46.1645	1
18540	A_23_P57417	MMP11	1.05388e-05	0.186345	0.866462	-1.15412	TNF down vs Control	15.3676	3.82514	1.90831	1
12245	A_33_P3384260	HNRNPA1	1.20968e-05	0.000686293	1.32538	1.32538	TNF up vs Control	15.0877	1.7516	0.890059	1
27945	A_24_P398130	USP6NL	1.23644e-05	0.00864928	1.65571	1.65571	TNF up vs Control	15.0436	10.4366	5.3188	1
14069	A_23_P24763	RPS13	1.29443e-05	0.739853	0.982336	-1.01798	TNF down vs Control	14.9514	0.945113	0.484628	1
2618	A_23_P66260	ZNF267	1.31686e-05	0.00129653	2.4772	2.4772	TNF up vs Control	14.917	20.5741	10.5742	1
318	A_33_P3210647	COL16A1	1.38052e-05	0.136974	0.891816	-1.12131	TNF down vs Control	14.8226	1.83948	0.951436	1
18485	A_24_P157087	CASP8	1.5446e-05	0.41852	1.13426	1.13426	TNF up vs Control	14.5996	7.67533	4.03054	1
13170	A_23_P104689	RELA	1.79997e-05	0.0737753	1.27329	1.27329	TNF up vs Control	14.2992	5.34583	2.86622	1
31872	A_23_P91943	IL12A	1.88869e-05	0.878153	1.05958	1.05958	TNF up vs Control	14.2055	44.5046	24.0189	1
26826	A_23_P23221	GADD45A	2.03299e-05	2.89102e-05	2.12983	2.12983	TNF up vs Control	14.063	6.69948	3.65232	1
31458	A_24_P207139	PML	2.0605e-05	0.000994611	1.56342	1.56342	TNF up vs Control	14.0371	4.43392	2.42168	1
22289	A_23_P50368	OSCAR	2.09924e-05	0.520934	1.13478	1.13478	TNF up vs Control	14.0012	11.8393	6.48286	1
24570	A_33_P3232692	IL24	2.21654e-05	0.031863	2.51034	2.51034	TNF up vs Control	13.8968	50.6866	27.9631	1
17586	A_23_P212089	NFKBIZ	2.33756e-05	0.00473281	1.89935	1.89935	TNF up vs Control	13.7952	13.0501	7.25259	1
26075	A_23_P90172	PPP1R15A	2.42257e-05	0.00678988	1.48433	1.48433	TNF up vs Control	13.7272	5.44186	3.0393	1
21494	A_23_P91697	LARGE	2.51307e-05	0.038087	0.765253	-1.30676	TNF down vs Control	13.6576	4.53877	2.54783	1
24046	A_23_P150609	IGF2	2.55212e-05	0.313295	0.917328	-1.09012	TNF down vs Control	13.6284	2.14626	1.20738	1
24782	A_23_P160318	COL16A1	2.57477e-05	0.88357	0.981266	-1.01909	TNF down vs Control	13.6117	4.99063	2.81093	1
7348	A_23_P259580	TAPBP	3.34773e-05	0.00132991	1.97758	1.97758	TNF up vs Control	13.1207	10.2831	6.0086	1
197	A_33_P3354569	GPD2	3.83514e-05	0.821301	1.04577	1.04577	TNF up vs Control	12.8709	11.0992	6.61135	1
31597	A_23_P25194	HRK	3.89505e-05	0.0879102	2.02008	2.02008	TNF up vs Control	12.8426	44.9316	26.8229	1
4195	A_32_P416583	NLRC5	4.00311e-05	0.514885	0.93808	-1.06601	TNF down vs Control	12.7927	2.68533	1.60932	1
1920	A_24_P175187	SAMD9	4.51834e-05	0.715728	1.16436	1.16436	TNF up vs Control	12.5734	48.1474	29.3581	1
10372	A_23_P86917	FADD	4.59674e-05	0.00144536	1.32075	1.32075	TNF up vs Control	12.5424	1.66709	1.01903	1
16966	A_23_P156289	OSMR	4.6498e-05	0.853567	0.973201	-1.02754	TNF down vs Control	12.5218	5.96144	3.65	1
33241	A_23_P70398	VEGFA	4.88872e-05	0.966698	1.00537	1.00537	TNF up vs Control	12.4319	4.49587	2.77258	1
9337	A_24_P110799	LSS	4.94045e-05	0.0337868	1.22789	1.22789	TNF up vs Control	12.413	2.30793	1.42545	1
89	A_33_P3379886	FGF2	5.81679e-05	0.00305697	2.66539	2.66539	TNF up vs Control	12.1231	23.9077	15.1193	1
23368	A_23_P425681	CCK	5.88259e-05	0.902532	1.04059	1.04059	TNF up vs Control	12.1032	28.0951	17.7965	1
9543	A_23_P125082	IRF2	6.04215e-05	0.224395	1.33736	1.33736	TNF up vs Control	12.0561	14.6914	9.34244	1
27484	A_33_P3377130	MAP3K5	8.38541e-05	0.00184702	2.12988	2.12988	TNF up vs Control	11.4881	11.9301	7.96163	1
7778	A_23_P80321	POLR2F	8.3925e-05	0.757825	0.985585	-1.01463	TNF down vs Control	11.4867	0.55906	0.37314	1
25489	A_24_P226970	ZNF365	9.06016e-05	0.0990555	0.616072	-1.62319	TNF down vs Control	11.3563	20.2709	13.685	1
12860	A_24_P242036	RRP7B	0.000108498	0.000307928	0.749407	-1.33439	TNF down vs Control	11.0526	1.14888	0.796923	1
10077	A_24_P54174	TNFRSF1B	0.000110605	0.211	1.39673	1.39673	TNF up vs Control	11.0204	16.7054	11.6216	1
33279	A_24_P417007	POLR2F	0.000128309	0.0951214	0.867379	-1.1529	TNF down vs Control	10.7742	1.61826	1.15152	1
4820	A_23_P52806	BACE1	0.00013007	0.0222737	0.752156	-1.32951	TNF down vs Control	10.7517	3.26385	2.32733	1
21852	A_33_P3209433	RELA	0.000130491	0.0460139	1.3606	1.3606	TNF up vs Control	10.7464	5.14827	3.67286	1
32273	A_23_P38505	CXCL16	0.000136307	0.831381	0.968449	-1.03258	TNF down vs Control	10.6748	5.3172	3.81883	1
8571	A_24_P218970	EIF4B	0.000154849	0.651523	1.0923	1.0923	TNF up vs Control	10.4668	8.75675	6.41409	1
31086	A_33_P3353242	HSPB1	0.00017799	0.0356005	0.848411	-1.17867	TNF down vs Control	10.2422	1.24826	0.934362	1
23076	A_23_P500892	TUB	0.000190665	0.00484967	0.5688	-1.75809	TNF down vs Control	10.1323	7.46365	5.6474	1
4338	A_23_P134125	MAP3K5	0.000211961	0.294818	1.22363	1.22363	TNF up vs Control	9.96437	7.93851	6.10796	1
23660	A_24_P3045	CASP10	0.000220286	0.390793	1.27307	1.27307	TNF up vs Control	9.90364	16.9612	13.1301	1
18219	A_23_P169097	WISP1	0.000229038	0.00722087	0.427059	-2.34159	TNF down vs Control	9.84242	18.4315	14.3571	1
8395	A_23_P113005	EFNA1	0.000248605	0.0876271	0.894421	-1.11804	TNF down vs Control	9.71427	0.854213	0.67416	1
9704	A_23_P421379	IGF2	0.000253635	0.0177225	0.803442	-1.24465	TNF down vs Control	9.68309	1.59767	1.26497	1
16132	A_33_P3290780	IL24	0.000296288	0.823566	1.07175	1.07175	TNF up vs Control	9.44295	20.0412	16.2713	1
2137	A_23_P300056	CDC42	0.000301845	0.356026	1.2619	1.2619	TNF up vs Control	9.41445	12.9071	10.5109	1
17458	A_24_P206624	FGFR2	0.000357928	0.0058246	0.400008	-2.49995	TNF down vs Control	9.15519	18.7029	15.662	1
10245	A_33_P3268507	CEACAM1	0.000364568	0.392323	0.783747	-1.27592	TNF down vs Control	9.12745	16.028	13.4629	1
23772	A_33_P3395876	PDE4A	0.000393019	0.410017	0.923084	-1.08332	TNF down vs Control	9.01449	1.84324	1.56765	1
15751	A_23_P211080	IFNAR2	0.000448707	0.00449621	2.00903	2.00903	TNF up vs Control	8.81704	9.72984	8.46037	1
23742	A_23_P368067	TAP2	0.000460107	0.273507	0.730148	-1.36959	TNF down vs Control	8.7799	15.512	13.5452	1
25245	A_23_P35230	CD46	0.000472423	0.151589	1.33402	1.33402	TNF up vs Control	8.74089	7.418	6.50636	1
25633	A_33_P3389653	PDE4D	0.00052744	0.83083	0.930337	-1.07488	TNF down vs Control	8.57912	21.5355	19.2451	1
18837	A_24_P184555	PXN	0.000768701	0.096684	0.856703	-1.16727	TNF down vs Control	8.03722	1.44081	1.37439	1
20663	A_23_P376096	TICAM1	0.000806542	0.0230263	1.36919	1.36919	TNF up vs Control	7.96932	2.98148	2.86825	1
28903	A_33_P3294002	A4GALT	0.000816217	0.30646	1.1455	1.1455	TNF up vs Control	7.95251	3.01525	2.90687	1
29199	A_23_P60286	EIF4B	0.00122187	0.808861	0.971953	-1.02886	TNF down vs Control	7.3936	2.24638	2.32934	1
1711	A_24_P12401	VEGFA	0.00136487	0.314185	1.11251	1.11251	TNF up vs Control	7.24356	1.74815	1.85027	1
17712	A_33_P3369158	KIF3C	0.00150232	0.0669793	1.42065	1.42065	TNF up vs Control	7.11459	5.33305	5.74688	1
28861	A_23_P404565	SLC2A11	0.00171619	0.0421628	0.750361	-1.33269	TNF down vs Control	6.93739	2.7785	3.07059	1
3945	A_24_P517901	HNRNPA1	0.00179318	0.0858379	1.19892	1.19892	TNF up vs Control	6.87939	1.58001	1.76082	1
4663	A_33_P3332112	FAS	0.0018823	0.0145363	2.33563	2.33563	TNF up vs Control	6.81554	15.7818	17.7527	1
22933	A_23_P405129	LTBP2	0.0019686	0.0409849	0.695683	-1.43744	TNF down vs Control	6.75675	4.26549	4.83991	1
17018	A_24_P411121	TNFRSF18	0.00209331	0.161822	0.807782	-1.23796	TNF down vs Control	6.67655	3.27318	3.75859	1
27425	A_33_P3242508	ZNF365	0.00241995	0.062534	0.620703	-1.61108	TNF down vs Control	6.48884	8.65781	10.2293	1
14526	A_32_P148345	ANXA2	0.0025172	0.254837	0.889334	-1.12444	TNF down vs Control	6.43822	1.45961	1.73811	1
4886	A_33_P3257150	CDC42	0.00317791	0.992978	1.00056	1.00056	TNF up vs Control	6.14213	0.555782	0.693733	1
16001	A_23_P145376	MAPK13	0.00361177	0.431084	0.885999	-1.12867	TNF down vs Control	5.98195	3.06713	3.93094	1
23093	A_33_P3349045	IL4R	0.00550054	0.00774264	1.96907	1.96907	TNF up vs Control	5.46708	6.6265	9.29257	1
12294	A_33_P3354945	CSF1	0.0059573	0.00808871	5.20593	5.20593	TNF up vs Control	5.3714	39.1018	55.8104	1
7362	A_33_P3387561	OSCAR	0.0090381	0.00261732	0.802004	-1.24688	TNF down vs Control	4.88134	0.469201	0.73693	1
1207	A_23_P114299	CXCR3	0.0100417	0.463707	0.88043	-1.13581	TNF down vs Control	4.7601	3.1248	5.03284	1
17192	A_24_P148499	CASP8	0.0197449	0.16125	1.50008	1.50008	TNF up vs Control	4.00495	7.06574	13.5259	1
13997	A_33_P3424295	TRAF2	0.0243721	0.0126881	1.82882	1.82882	TNF up vs Control	3.7777	4.23509	8.59493	1
88	A_33_P3367615	KLF6	0.0257922	0.0533986	0.606691	-1.64829	TNF down vs Control	3.71718	5.03271	10.3799	1
23466	A_33_P3246829	IL1RN	0.036162	0.39745	0.87349	-1.14483	TNF down vs Control	3.36126	1.85925	4.24075	1
7101	A_23_P200560	CDC42	0.0398247	0.331711	0.934181	-1.07046	TNF down vs Control	3.26123	0.345614	0.812487	1
12885	A_23_P208334	PDE4A	0.0454483	0.524138	0.881941	-1.13386	TNF down vs Control	3.12539	2.65013	6.50084	1
19510	A_33_P3397418	ZC3HAV1	0.0552237	0.443029	1.11973	1.11973	TNF up vs Control	2.92728	1.38124	3.61751	1
19260	A_33_P3341144	BAX	0.0623882	0.329129	0.893558	-1.11912	TNF down vs Control	2.80455	0.803291	2.19592	1
3344	A_33_P3294133	EIF4B	0.0693276	0.749972	0.953078	-1.04923	TNF down vs Control	2.69923	1.34724	3.82658	1
32015	A_23_P329112	JAK3	0.079649	0.619812	1.08715	1.08715	TNF up vs Control	2.5617	1.58967	4.75756	1
33366	A_33_P3234530	TNFRSF25	0.0859265	0.925132	1.02907	1.02907	TNF up vs Control	2.48703	5.08463	15.6742	1
14756	A_33_P3214096	ATF3	0.0886998	0.0436866	0.820522	-1.21874	TNF down vs Control	2.45586	0.474149	1.48019	1
20319	A_23_P146644	ANXA2	0.0973852	0.894301	1.02039	1.02039	TNF up vs Control	2.36454	1.20016	3.89135	1
31780	A_33_P3322274	TNFRSF1B	0.103479	0.260885	1.29163	1.29163	TNF up vs Control	2.30547	2.55427	8.49404	1
4378	A_32_P231617	TM4SF1	0.11202	0.109124	1.24431	1.24431	TNF up vs Control	2.22858	0.861541	2.96384	1
5123	A_32_P42197	HNRNPA1	0.136571	0.185695	1.31431	1.31431	TNF up vs Control	2.03787	1.83864	6.91715	1
22564	A_33_P3240552	PDE4D	0.161046	0.89579	0.955877	-1.04616	TNF down vs Control	1.8806	4.90792	20.0082	1
733	A_33_P3382560	RPL23A	0.192144	0.566907	0.946449	-1.05658	TNF down vs Control	1.71335	0.345646	1.54665	1
4033	A_23_P29747	RPL23A	0.239763	0.464791	1.05125	1.05125	TNF up vs Control	1.50494	0.152928	0.779064	1
3678	A_24_P365679	RRP7B	0.284549	0.399882	1.22929	1.22929	TNF up vs Control	1.34436	1.75045	9.98254	1
25100	A_33_P3251932	BCL2L11	0.341896	0.610569	1.05215	1.05215	TNF up vs Control	1.17227	0.255485	1.67088	1
7229	A_23_P349928	SP100	0.366633	0.105983	1.24562	1.24562	TNF up vs Control	1.10667	0.423885	2.93654	1
18481	A_33_P3371154	ZNF365	0.388097	0.110137	0.587618	-1.70178	TNF down vs Control	1.05314	2.42343	17.6422	1
13988	A_24_P319113	P2RX7	0.395706	0.729893	0.893287	-1.11946	TNF down vs Control	1.03484	2.42509	17.9664	1
4408	A_33_P3398526	BCL2L11	0.430337	0.557768	0.938697	-1.06531	TNF down vs Control	0.955564	0.242965	1.94935	1
665	A_33_P3332215	MUC1	0.441643	0.294354	0.707673	-1.41308	TNF down vs Control	0.930975	2.17274	17.8927	1
3157	A_33_P3267185	ATP2B1	0.574654	0.460725	1.23388	1.23388	TNF up vs Control	0.677585	1.19524	13.5238	1
2647	A_23_P377291	TGFA	0.58311	0.255656	0.786269	-1.27183	TNF down vs Control	0.663232	0.634286	7.33207	1
33643	A_24_P97405	CCRL2	0.587507	0.526954	0.848578	-1.17844	TNF down vs Control	0.655834	0.963027	11.2577	1
13019	A_33_P3380098	PXN	0.592128	0.962024	0.991622	-1.00845	TNF down vs Control	0.648106	0.445012	5.2642	1
13528	A_23_P360291	TAPBP	0.642922	0.986297	1.00412	1.00412	TNF up vs Control	0.566044	0.712499	9.65031	1
9577	A_33_P3255075	CASP10	0.670208	0.824228	0.956011	-1.04601	TNF down vs Control	0.52386	0.472154	6.90995	1
19845	A_33_P3242503	ZNF365	0.73512	0.825543	0.966885	-1.03425	TNF down vs Control	0.427595	0.219293	3.93188	1
14789	A_24_P67699	RPL23A	0.792496	0.69149	1.02858	1.02858	TNF up vs Control	0.345772	0.0382243	0.847532	1

## Sheet: Sheet1
GeneName	p-value(TNF vs. Control)	Fold-Change(TNF vs. Control)
IL1B	2.71795e-11	216.224
BIRC3	3.90695e-13	89.3132
CCL2	6.10511e-12	48.4871
CXCL3	3.2593e-10	47.7323
UBD	1.96464e-07	41.766
CCL5	8.32218e-08	31.4322
ICAM1	3.08323e-09	31.2334
CXCL1	2.23697e-11	28.877
OAS1	6.67405e-09	27.6256
IFI44L	8.78859e-11	23.5537
NFE2L3	8.10615e-14	15.7103
SERPINB2	1.57952e-06	15.5792
SOD2	1.7572e-13	15.1687
RSAD2	0.000256197	14.0627
IL32	3.22277e-11	13.8826
TNFAIP3	4.94586e-13	13.7297
MX1	1.41024e-08	13.302
IFIH1	1.97438e-09	13.292
MMP3	3.8461e-09	12.8496
OASL	2.90896e-06	12.8491
IFIT1	3.5489e-09	12.4881
IFIT3	5.69545e-09	11.8375
CXCL1	2.52691e-09	11.595
MX2	1.22252e-07	11.232
DDX58	8.88356e-08	10.6525
IRAK2	3.64682e-10	10.125
TRAF1	5.24698e-07	9.39307
CXCL2	1.54527e-09	9.36408
RTP4	3.49612e-08	9.2684
IL6	1.18192e-07	7.97234
NFKBIA	1.52665e-12	7.60298
IFI44	1.32602e-09	7.5772
EBI3	4.22591e-10	7.46594
HERC6	2.77241e-07	7.17005
NFKBIE	2.56182e-12	6.69974
VCAM1	2.47901e-06	6.50684
OAS3	1.15438e-05	6.40099
IFI27	8.1665e-07	6.1657
CD83	2.36011e-06	6.07009
PTX3	1.86667e-08	6.04252
RELB	7.86756e-13	5.65961
HLA-B	8.41195e-10	5.61955
TLR2	6.75712e-05	5.45899
BST2	3.11137e-08	5.01457
IFI6	4.26868e-07	4.98791
IFITM1	6.96147e-07	4.84262
PLSCR1	1.15728e-09	4.72753
IL1RN	0.000491286	4.72717
CD274	0.00319199	4.642
USP18	4.49951e-05	4.55425
OAS2	8.4704e-11	4.51037
GBP1	0.000657172	4.47799
TNFAIP2	1.23274e-07	4.36226
IL7R	0.000522888	4.34775
LRIG1	5.22114e-09	4.31489
NAMPT	2.36945e-07	4.25671
CCL20	0.000247359	4.10758
GCH1	0.000142187	4.0122
CXCL10	0.00611968	3.97976
CASP1	1.5792e-07	3.87937
IFITM1	5.06998e-07	3.82453
RGS20	4.2672e-07	3.81663
WTAP	3.53303e-12	3.76417
CARD17	1.88865e-06	3.72143
ISG15	6.81077e-08	3.72096
CFB	2.36618e-08	3.6897
TAP1	2.32765e-08	3.65115
EDN1	3.81634e-05	3.62794
SAA1	0.000675679	3.40897
IRF7	3.53403e-07	3.39414
HLA-J	1.12371e-10	3.38232
IKBKE	5.14781e-05	3.37047
CFLAR	9.64766e-08	3.35089
HLA-C	2.77042e-09	3.34559
IL15	9.64263e-09	3.32981
TNFSF13B	0.000182077	3.31241
B2M	3.85159e-09	3.31051
NFKB2	1.37135e-10	3.25491
SLC15A3	2.23478e-07	3.17342
HLA-G	2.68734e-09	3.16631
PSMB9	3.11423e-08	3.13482
STAT1	4.39132e-08	3.1096
HLA-F	7.07899e-10	3.07155
IRF1	5.30375e-06	3.04957
TRAF3	1.83957e-10	3.01841
HLA-A	9.21216e-11	2.92434
BIRC2	2.04252e-06	2.89364
BID	3.451e-12	2.88993
FGF2	7.86566e-06	2.79009
EIF2AK2	1.25866e-06	2.76643
LAMB3	1.31826e-09	2.73917
ZC3HAV1	0.0003757	2.72338
NFKB1	6.59025e-12	2.67126
CXCL11	0.120402	2.59091
TNFRSF10B	4.11355e-09	2.58104
RND3	1.99188e-06	2.55901
PSME2	2.94681e-07	2.54822
TNFSF10	0.0368769	2.54134
UGCG	2.75881e-11	2.51056
IL24	0.031863	2.51034
G0S2	0.000223099	2.50367
ZNF267	0.00129653	2.4772
TRAF2	1.84021e-09	2.45843
PMAIP1	0.00103728	2.36207
TAP2	7.37699e-07	2.35534
SP100	1.1407e-05	2.2806
MMP13	0.0510008	2.27978
RIPK2	2.38143e-05	2.27658
TGM1	0.00101414	2.27603
TNFRSF11B	2.28529e-05	2.23135
PTGS2	0.00348834	2.20166
LAMC2	4.05186e-08	2.17899
PELI1	0.000177684	2.15071
MAP3K5	0.00184702	2.12988
GADD45A	2.89102e-05	2.12983
BTG3	4.79318e-09	2.12852
NOD2	0.0362579	2.11708
MYC	1.33777e-06	2.07343
C3	9.96984e-06	2.05711
IL7	0.0170091	2.04379
IFIT5	3.99489e-06	2.04242
TAPBP	4.61155e-10	2.02836
STAT4	0.00130888	2.02021
HRK	0.0879102	2.02008
CD47	3.91786e-06	2.01784
SQSTM1	4.41452e-07	1.99673
ISG20	0.0090196	1.99628
ATF3	0.0140733	1.97815
TLR3	0.0093873	1.95826
IL17C	0.0263447	1.95643
PIM3	1.2922e-06	1.91072
NFKBIZ	0.00473281	1.89935
CDC42EP4	3.1188e-05	1.84142
CSF1	0.000365392	1.82962
PML	0.00197251	1.81244
IRF9	6.04931e-07	1.80843
PSMB8	9.60415e-07	1.78678
TDRD7	0.0022499	1.77299
PTPN12	0.000448826	1.7614
TRIM22	0.00593711	1.75564
MAFF	0.00149275	1.74568
MYD88	0.000343109	1.72518
IFNGR1	3.24401e-06	1.68555
DPP4	0.080865	1.67594
TNFRSF6B	0.0362967	1.66971
LSS	0.000228242	1.66809
USP6NL	0.00864928	1.65571
ERAP2	0.04353	1.65447
CD44	8.85868e-06	1.65431
NINJ1	0.0117636	1.65299
PSMB10	0.000174927	1.65207
SAT1	0.0147255	1.64062
TICAM1	0.000196894	1.62945
NR3C1	0.000705014	1.62451
JAK3	0.0187931	1.62068
SERPINB8	0.00313778	1.60092
MMD	0.000178573	1.59615
CASP10	0.0244479	1.54317
AHR	3.91323e-06	1.54127
DEK	0.00115433	1.49469
PPP1R15A	0.00678988	1.48433
VEGFC	0.00590608	1.4451
NCK1	0.00391916	1.44043
MT1L	0.0213157	1.43942
TGFA	0.00296966	1.43927
CASP7	0.0015245	1.43661
FAS	0.0274869	1.42118
IL4R	0.00160616	1.42058
TNFRSF1B	0.211	1.39673
BTG2	0.0171943	1.38835
NLRC5	0.181956	1.37757
WNT5A	0.031763	1.36552
RELA	0.0460139	1.3606
CD40	0.457484	1.35169
IRF2	0.224395	1.33736
CD46	0.151589	1.33402
BCL2L11	0.0204783	1.33122
GBP2	0.213537	1.32845
HNRNPA1	0.000686293	1.32538
FADD	0.00144536	1.32075
BTN3A1	0.0158921	1.31698
PDE4D	0.30941	1.28995
MARCKSL1	0.00522336	1.26855
SEC22B	0.0162173	1.26576
CDC42	0.356026	1.2619
TRIM38	0.257967	1.25375
RFX5	0.0164807	1.2487
TM4SF1	0.109124	1.24431
STAT2	0.0748768	1.24044
ATP2B1	0.460725	1.23388
RARRES3	0.130781	1.23245
RRP7B	0.399882	1.22929
IL18BP	0.331273	1.22596
TRAF4	0.0209469	1.22532
BCL3	0.00131505	1.2249
ADAMTS4	0.223064	1.2237
LGALS9	0.197541	1.22105
IFNAR2	0.00207686	1.21921
CXCL16	0.328706	1.21698
CXCR3	0.0379509	1.21508
CYP27A1	0.0160072	1.2107
EHD1	0.0306503	1.20675
CEBPB	0.153301	1.20007
JAK2	0.461408	1.19677
KYNU	0.402648	1.18934
PLA2G16	0.149438	1.17568
DUSP5	0.479079	1.17419
TNFRSF12A	0.156425	1.17197
SAMD9	0.715728	1.16436
APOL6	0.129135	1.15003
A4GALT	0.30646	1.1455
IKBKB	0.151933	1.14319
PSEN1	0.191221	1.14032
OSCAR	0.520934	1.13478
CASP8	0.41852	1.13426
RIPK1	0.200395	1.12788
CCR7	0.762939	1.12221
APP	0.270382	1.1204
VEGFA	0.314185	1.11251
TP53I3	0.182841	1.11073
P2RY6	0.627918	1.09613
EIF4B	0.651523	1.0923
TNFRSF25	0.438217	1.08444
LY96	0.466611	1.08404
SCO2	0.4401	1.07768
ACHE	0.584021	1.07542
INS	0.504563	1.07019
PDE4B	0.719293	1.06906
IL12A	0.878153	1.05958
PRDX2	0.436048	1.05884
RPL23A	0.464791	1.05125
FPR2	0.884178	1.05076
ADM	0.812704	1.04714
GPD2	0.821301	1.04577
CCK	0.902532	1.04059
P2RX7	0.878851	1.04038
CEACAM1	0.921517	1.03138
TYMP	0.851311	1.02278
POLR2F	0.712781	1.01805
SOAT1	0.928827	1.0125
HLA-DQB1	0.962156	1.00882
SMARCB1	0.974199	1.00284
TRADD	0.970913	-1.00412
PXN	0.962024	-1.00845
EIF4G1	0.859548	-1.00985
RPS13	0.739853	-1.01798
TXN	0.554008	-1.0239
S100A10	0.833551	-1.02458
OSMR	0.853567	-1.02754
CISH	0.600043	-1.0315
ZNF365	0.825543	-1.03425
YLPM1	0.660601	-1.03932
MVP	0.276339	-1.03963
DDIT3	0.813179	-1.04239
STAT6	0.594749	-1.04684
GSDMD	0.602464	-1.05057
ATF1	0.560827	-1.05571
KIF3C	0.387279	-1.05992
PDE4A	0.395269	-1.06254
NPM3	0.501905	-1.06845
IGF2	0.313295	-1.09012
ITGB2	0.400633	-1.09612
EFNA1	0.0876271	-1.11804
BAX	0.329129	-1.11912
P2RX7	0.729893	-1.11946
COL16A1	0.136974	-1.12131
ANXA2	0.254837	-1.12444
MAPK13	0.431084	-1.12867
APOE	0.0294989	-1.13883
CTSS	0.635386	-1.13939
FASN	0.208405	-1.15035
MMP11	0.186345	-1.15412
SREBF1	0.130587	-1.16043
SERPINB1	0.277758	-1.16326
SMTN	0.178798	-1.17093
AIM2	0.459164	-1.19307
IL17D	0.0840093	-1.23623
TNFRSF18	0.161822	-1.23796
IGF2	0.0177225	-1.24465
OSCAR	0.00261732	-1.24688
CXCL9	0.649158	-1.28564
LARGE	0.038087	-1.30676
ROMO1	8.63829e-05	-1.32738
OGG1	0.000280125	-1.33003
SLC2A11	0.0421628	-1.33269
CCRL2	0.373741	-1.33286
FST	0.01003	-1.37784
SNAI1	0.00447251	-1.38583
CNN1	0.0472373	-1.42927
LTBP2	0.0409849	-1.43744
BACE1	0.000105312	-1.45023
DLEU1	0.0100392	-1.45683
HSPB1	1.19709e-07	-1.49163
F2RL1	0.0543102	-1.50423
TGFB1	2.86705e-07	-1.59638
KLF6	0.0533986	-1.64829
TUB	0.00484967	-1.75809
MUC1	4.93549e-05	-1.88186
IDO1	0.128141	-1.94235
GSTM2	0.000165108	-1.96261
HLA-DRB4	0.138322	-2.17081
IL21R	2.72583e-05	-2.19046
TRIB2	5.51064e-07	-2.23248
PRSS23	0.000451697	-2.29695
THBS1	4.52671e-07	-2.32486
TIMP3	2.1407e-05	-2.33394
WISP1	0.00722087	-2.34159
H19	2.7547e-09	-2.38321
FGFR2	0.0058246	-2.49995
IGFBP2	4.87736e-12	-4.06092
PLA2G5	2.31076e-07	-4.56605
