# Supplementary material for: Interferon-γ and Tumor Necrosis Factor-α Polarize Bone Marrow Stromal Cells Uniformly to a Th1 Phenotype
Source: Sci Rep. 2016 May 23;6:26345. doi: 10.1038/srep26345 (PMC4876328; doi:10.1038/srep26345)
Supplement: Supplementary Table 3 [file srep26345-s3.xls]

## Sheet: IFN gene 311 gene list 10-5-15
GeneName	p-value(IFN vs. Control)	Fold-Change(IFN vs. Control)
A4GALT	0.0400724	1.3266
ACHE	0.000122407	-1.82915
ADAMTS4	0.279642	1.19542
ADM	1.04801e-05	2.93767
AHR	0.000126452	1.39203
AIM2	7.72117e-13	27.5955
ANXA2	0.243496	-1.12774
APOE	0.00475615	1.19128
APOL6	3.50106e-14	4.28866
APP	0.00183339	1.42532
ATF1	0.00349604	1.34836
ATF3	2.30759e-08	8.40251
ATP2B1	0.882087	1.04291
B2M	8.45267e-15	9.86072
BACE1	0.036724	-1.19297
BAX	0.4952	-1.08138
BCL2L11	0.396393	1.09627
BCL3	7.51613e-05	1.30571
BID	0.165325	-1.12253
BIRC2	0.0278934	1.48676
BIRC3	0.301624	1.38356
BST2	1.59285e-13	20.471
BTG2	0.0249015	-1.35881
BTG3	0.350498	-1.08274
BTN3A1	1.54965e-14	6.0595
C3	0.000621575	1.43166
CARD17	5.23988e-13	20.0227
CASP1	6.87536e-14	18.3229
CASP10	9.92891e-08	3.94151
CASP7	3.30661e-07	2.03948
CASP8	0.00399336	1.63091
CCK	0.0300078	2.1029
CCL2	0.0551506	1.84589
CCL20	0.732633	-1.11944
CCL5	0.00352891	4.29076
CCR7	0.237674	1.58087
CCRL2	0.0111527	2.39677
CD274	3.49141e-05	10.8729
CD40	1.45655e-08	8.57169
CD44	0.108648	1.15954
CD46	0.00425095	1.85221
CD47	2.87857e-06	2.04848
CD83	0.744248	1.10034
CDC42	0.0141958	-1.92576
CDC42EP4	0.00166768	1.52339
CEACAM1	6.48084e-07	8.18959
CEBPB	1.5061e-06	2.20905
CFB	4.81942e-10	5.03113
CFLAR	0.00323404	1.68387
CISH	0.0677166	1.11833
CNN1	0.0014478	-1.85194
COL16A1	0.000174288	-1.39397
CSF1	3.18885e-08	3.24815
CTSS	0.00159566	2.64191
CXCL1	0.0216766	-1.99522
CXCL10	0.100623	2.18745
CXCL11	0.00391993	6.63561
CXCL16	3.18367e-05	2.75742
CXCL2	0.0111895	2.60467
CXCL3	0.438865	1.338
CXCL9	6.02353e-08	71.8584
CXCR3	1.09386e-05	1.63966
CYP27A1	4.18747e-05	1.449
DDIT3	5.41191e-08	3.93778
DDX58	1.72612e-08	13.4948
DEK	4.39575e-05	1.72349
DLEU1	0.000126247	-1.85311
DPP4	0.000448852	3.17993
DUSP5	0.394663	1.2136
EBI3	0.35625	1.20135
EDN1	0.667106	-1.11684
EFNA1	0.00976365	-1.19272
EHD1	0.0100053	-1.2574
EIF2AK2	4.81834e-08	3.47305
EIF4B	0.4368	-1.12516
EIF4G1	0.000557432	-1.24508
ERAP2	2.31264e-07	5.49952
F2RL1	0.000150517	-2.48898
FADD	0.797018	-1.02021
FAS	7.53118e-05	2.04985
FASN	6.06856e-07	-2.08923
FGF2	1.07736e-06	3.24067
FGF2	4.26089e-05	4.44501
FGFR2	0.521088	1.13268
FPR2	0.000267577	4.24125
FST	1.31836e-06	2.09494
G0S2	0.145247	1.37236
GADD45A	0.000288953	1.8613
GBP1	7.32293e-11	73.7568
GBP2	1.81658e-14	42.6726
GCH1	3.9657e-08	11.622
GPD2	0.00122484	2.54367
GPD2	0.0191005	1.63839
GSDMD	5.47834e-06	1.73121
GSTM2	0.00115013	-1.74546
H19	0.308519	-1.10173
HERC6	1.47315e-09	14.2906
HLA-A	2.48232e-16	7.25748
HLA-B	1.7481e-15	17.2353
HLA-C	3.47999e-17	23.1896
HLA-DQB1	2.13723e-13	15.7079
HLA-DRB4	8.3694e-08	48.5516
HLA-F	4.23456e-16	9.47726
HLA-G	2.69502e-15	9.76049
HLA-J	2.5226e-16	9.69989
HNRNPA1	0.000248526	1.36485
HRK	0.0992633	1.96936
HSPB1	0.210562	1.07081
ICAM1	2.72438e-07	14.2367
IDO1	3.47444e-08	30.1586
IFI27	1.91988e-08	9.79407
IFI44	8.51471e-11	10.3557
IFI44L	3.46967e-12	40.9845
IFI6	3.60123e-09	8.36061
IFIH1	5.57613e-11	22.586
IFIT1	3.90349e-10	17.1339
IFIT3	1.32786e-12	44.5708
IFIT5	2.2386e-11	4.16132
IFITM1	1.65288e-11	17.2169
IFNAR2	0.497684	1.04015
IFNGR1	7.75883e-05	1.50809
IGF2	0.000251523	1.43601
IGF2	0.785906	1.02382
IGFBP2	0.0168192	-1.32221
IKBKB	0.404721	1.07967
IKBKE	0.980698	-1.00601
IL12A	0.00344489	3.37736
IL15	2.04199e-12	6.44817
IL17C	0.00264183	2.59322
IL17D	1.72552e-09	-3.07771
IL18BP	5.01314e-11	10.6286
IL1B	0.610093	-1.2637
IL1RN	0.903057	1.04831
IL21R	0.555999	1.09396
IL24	0.675967	-1.18594
IL32	0.4291	1.13294
IL32	0.179823	1.36216
IL4R	0.0166138	1.2888
IL6	0.0152922	2.05865
IL7	6.24452e-05	3.88237
IL7R	0.0160749	2.57962
INS	0.239538	-1.12842
IRAK2	0.0798375	-1.50387
IRF1	1.48457e-12	13.4075
IRF2	0.00069122	2.48927
IRF7	1.46314e-07	3.63344
IRF9	4.20012e-11	2.74785
ISG15	8.71339e-10	5.34404
ISG20	1.51692e-08	7.8328
ITGB2	8.12199e-06	1.84437
JAK2	3.17493e-07	5.47796
JAK3	0.258603	1.24763
KIF3C	0.00271796	-1.24827
KLF6	0.406998	1.13792
KYNU	0.527105	1.13951
LAMB3	0.694435	1.04213
LAMC2	0.00109873	1.43604
LARGE	0.00570994	-1.44858
LGALS9	2.91904e-05	2.1837
LRIG1	0.71062	-1.06283
LSS	0.239395	-1.1522
LTBP2	0.459324	-1.13442
LY96	0.128013	1.18779
MAFF	0.0201954	1.47064
MAP3K5	0.00216332	2.10037
MAPK13	0.000560171	1.51255
MARCKSL1	6.01903e-06	-1.56818
MMD	0.527977	1.06948
MMP11	0.247341	-1.13304
MMP13	0.656272	1.19779
MMP3	0.886717	-1.04094
MT1L	0.110557	1.27718
MUC1	0.000612825	1.6549
MVP	3.6097e-09	1.37801
MX1	3.90445e-09	16.1128
MX2	1.80053e-08	14.9609
MYC	0.00288285	1.45629
MYD88	0.00578568	1.48457
NAMPT	2.6122e-07	4.21988
NCK1	0.00335351	1.45113
NFE2L3	0.000269526	2.11871
NFKB1	0.677842	-1.03297
NFKB2	0.304936	-1.11987
NFKBIA	0.0902632	1.29956
NFKBIE	0.0858774	-1.29136
NFKBIZ	0.0705305	1.47557
NINJ1	0.0199648	1.58295
NLRC5	5.21471e-07	4.95242
NOD2	0.0209657	2.30688
NPM3	1.5122e-06	-1.86378
NR3C1	0.000206961	1.72691
OAS1	3.52901e-09	31.1028
OAS2	1.17346e-11	5.2806
OAS3	1.14216e-07	8.15418
OASL	4.44326e-08	27.6689
OGG1	0.000323163	-1.32495
OSCAR	0.24107	1.26288
OSMR	0.010144	1.50328
P2RX7	3.50131e-06	4.74295
P2RY6	0.000866076	-2.04384
PDE4A	0.00401107	1.25085
PDE4B	0.0153593	1.617
PDE4D	0.00243768	2.30177
PELI1	0.00547258	1.69233
PIM3	0.0322457	1.25565
PLA2G16	2.23915e-06	1.97025
PLA2G5	0.521462	-1.14648
PLSCR1	1.61487e-12	8.7421
PMAIP1	1.396e-08	7.05841
PML	8.86327e-07	2.03784
POLR2F	5.28716e-06	-1.32671
PPP1R15A	0.00284449	1.55817
PRDX2	7.18108e-05	-1.41639
PRSS23	0.165316	-1.3384
PSEN1	0.000645991	1.46903
PSMB10	1.83434e-14	6.676
PSMB8	1.69058e-14	4.43551
PSMB9	2.32497e-15	13.5754
PSME2	1.04034e-12	6.24008
PTGS2	0.00491444	2.12629
PTPN12	0.000194001	1.84537
PTX3	0.000828803	2.27917
PXN	0.000302364	-1.46154
RARRES3	6.34582e-14	8.38388
RELA	0.654829	1.06015
RELB	0.452834	-1.09816
RFX5	1.22552e-08	2.09154
RGS20	0.796938	1.05135
RIPK1	0.00221193	1.36938
RIPK2	4.48601e-05	2.18732
RND3	1.45721e-09	4.22609
ROMO1	6.04655e-05	-1.26797
RPL23A	0.0266892	-1.19421
RPS13	0.0444628	-1.11934
RRP7B	0.00184792	-1.27022
RSAD2	8.81555e-08	109.551
RTP4	2.74312e-12	38.8356
S100A10	0.603435	-1.06203
SAA1	0.0436851	1.94789
SAMD9	0.0914781	2.06877
SAT1	1.6366e-07	3.40014
SCO2	7.17859e-06	1.73118
SEC22B	0.0385203	1.22068
SERPINB1	1.36868e-06	2.40735
SERPINB2	0.555962	1.2924
SERPINB8	0.175733	1.22052
SLC15A3	1.53212e-09	4.64261
SLC2A11	0.0219458	-1.48744
SMARCB1	7.94279e-05	-1.36469
SMTN	2.27337e-07	-2.27926
SNAI1	0.000509893	-1.51941
SOAT1	0.000121644	1.88674
SOD2	0.000242298	2.17412
SP100	2.55365e-09	4.0021
SQSTM1	0.0107331	1.31833
SREBF1	0.029314	-1.1473
STAT1	1.43816e-14	11.3291
STAT2	7.26469e-11	3.6875
STAT4	0.913297	-1.02033
STAT6	9.56083e-06	1.61439
TAP1	4.32182e-14	12.6372
TAP2	1.06469e-13	7.25727
TAPBP	4.61907e-09	2.66457
TDRD7	1.71519e-06	2.88698
TGFA	7.45987e-10	2.99696
TGFB1	3.20859e-05	-1.40155
TGM1	0.0058496	1.9427
THBS1	0.0102692	-1.6245
TICAM1	0.0846117	1.22021
TIMP3	0.648844	1.07635
TLR2	0.391246	1.35765
TLR3	1.34858e-11	18.4665
TM4SF1	0.594236	1.05334
TNFAIP2	1.24562e-06	3.57422
TNFAIP3	0.106741	-1.35554
TNFRSF10B	0.0184875	1.30113
TNFRSF11B	0.00502582	1.60115
TNFRSF12A	0.102337	1.20235
TNFRSF18	0.00940004	-1.51976
TNFRSF1B	0.0303765	1.82064
TNFRSF25	0.00123779	-1.45973
TNFRSF6B	0.685267	-1.0974
TNFSF10	1.29162e-05	7.11283
TNFSF13B	5.16782e-12	32.1084
TP53I3	0.00380061	-1.27908
TRADD	0.0320198	1.28963
TRAF1	0.852704	-1.06312
TRAF2	0.428224	1.079
TRAF3	0.832623	-1.02216
TRAF4	0.000202055	-1.40454
TRIB2	0.873119	1.01911
TRIM22	6.6697e-09	5.2128
TRIM38	2.56473e-05	2.77857
TUB	0.0193411	-1.57662
TXN	0.465471	-1.02962
TYMP	0.000280836	1.66269
UBD	0.00380539	5.1773
UGCG	0.00275227	1.29707
USP18	4.48415e-06	6.05802
USP6NL	0.100582	1.35059
VCAM1	0.0106613	2.31339
VEGFA	0.00114815	1.60123
VEGFC	0.00330281	1.48857
WISP1	0.00415216	-2.50543
WNT5A	0.0092596	-1.47264
WTAP	0.00196916	1.42215
YLPM1	0.000122259	-1.49164
ZC3HAV1	1.85263e-06	4.58844
ZC3HAV1	0.20913	1.20588
ZNF267	0.698797	1.10192
ZNF365	0.00479667	-2.40999
