# Supplementary material for: Interferon-γ and Tumor Necrosis Factor-α Polarize Bone Marrow Stromal Cells Uniformly to a Th1 Phenotype
Source: Sci Rep. 2016 May 23;6:26345. doi: 10.1038/srep26345 (PMC4876328; doi:10.1038/srep26345)
Supplement: Supplementary Table 4 [file srep26345-s4.xls]

## Sheet: Sheet1
GeneName	p-value(IFN+TNF vs. Control)	Fold-Change(IFN+TNF vs. Control)	Fold-Change(IFN+TNF vs. Control) (Description)
UBD	5.65939e-08	5227.75	IFN+TNF up vs Control
RSAD2	1.97049e-07	516.776	IFN+TNF up vs Control
CMPK2	6.43386e-10	425.56	IFN+TNF up vs Control
CXCL11	4.72754e-07	423.679	IFN+TNF up vs Control
TNFSF10	4.91581e-07	396.808	IFN+TNF up vs Control
IFIT2	1.88035e-07	386.249	IFN+TNF up vs Control
CXCL9	7.20862e-05	269.602	IFN+TNF up vs Control
CCL8	7.20698e-06	254.855	IFN+TNF up vs Control
CXCL10	3.85335e-07	234.34	IFN+TNF up vs Control
HRASLS2	2.49821e-06	210.616	IFN+TNF up vs Control
AIM2	1.98226e-06	181.479	IFN+TNF up vs Control
MMP13	4.74855e-06	166.524	IFN+TNF up vs Control
CD38	1.2897e-05	154.928	IFN+TNF up vs Control
RTP4	4.7821e-11	142.605	IFN+TNF up vs Control
BIRC3	3.46192e-13	142.214	IFN+TNF up vs Control
IL1B	0.000484058	140.368	IFN+TNF up vs Control
ICAM1	1.20547e-09	140.304	IFN+TNF up vs Control
CD74	3.44857e-05	117.593	IFN+TNF up vs Control
IFIH1	5.2035e-11	111.604	IFN+TNF up vs Control
CXCL3	0.000113924	83.5543	IFN+TNF up vs Control
CCL5	1.3709e-07	70.3184	IFN+TNF up vs Control
IDO1	0.000236796	63.1414	IFN+TNF up vs Control
IL8	0.00255825	59.5114	IFN+TNF up vs Control
CD274	3.88291e-06	51.7756	IFN+TNF up vs Control
CCL7	4.54384e-06	44.1052	IFN+TNF up vs Control
CCL2	4.1102e-13	42.6614	IFN+TNF up vs Control
CD40	3.27897e-06	42.3328	IFN+TNF up vs Control
IL15RA	1.44283e-10	36.9514	IFN+TNF up vs Control
CXCL2	3.33698e-06	34.9149	IFN+TNF up vs Control
CXCL1	0.00350043	30.5952	IFN+TNF up vs Control
LGALS9	7.23598e-08	30.3892	IFN+TNF up vs Control
APOL6	9.92802e-07	28.0432	IFN+TNF up vs Control
IL3RA	1.92082e-06	27.6005	IFN+TNF up vs Control
IL1RN	0.000105187	27.5103	IFN+TNF up vs Control
APOL3	8.03766e-06	25.3128	IFN+TNF up vs Control
LGALS9C	1.37456e-09	24.9387	IFN+TNF up vs Control
ASCL2	1.11304e-07	24.8042	IFN+TNF up vs Control
IL4I1	7.82397e-07	23.5022	IFN+TNF up vs Control
IL7R	3.47974e-06	20.9338	IFN+TNF up vs Control
B2M	6.94109e-21	20.3089	IFN+TNF up vs Control
CCR7	9.39657e-05	15.357	IFN+TNF up vs Control
IRF1	3.46237e-08	15.2367	IFN+TNF up vs Control
CCL20	5.79726e-05	14.9733	IFN+TNF up vs Control
CD83	7.1343e-05	14.368	IFN+TNF up vs Control
IL22RA1	8.45356e-05	12.9809	IFN+TNF up vs Control
IL15	6.92756e-11	11.848	IFN+TNF up vs Control
IL17C	3.60127e-05	10.8787	IFN+TNF up vs Control
IL32	2.55307e-05	10.6685	IFN+TNF up vs Control
CCRL2	0.00220824	10.031	IFN+TNF up vs Control
ICAM4	7.75881e-06	10.024	IFN+TNF up vs Control
IL24	0.000969298	9.85029	IFN+TNF up vs Control
IRF7	5.81921e-09	9.8258	IFN+TNF up vs Control
CXCL1	1.56864e-07	9.28459	IFN+TNF up vs Control
IL18BP	4.67709e-05	9.07705	IFN+TNF up vs Control
IL12A	0.000829192	8.78153	IFN+TNF up vs Control
IL6	1.12231e-05	8.59232	IFN+TNF up vs Control
ICAM2	1.7435e-05	7.51047	IFN+TNF up vs Control
CXCL16	1.84137e-06	7.47007	IFN+TNF up vs Control
IL7	0.0001837	7.41782	IFN+TNF up vs Control	LGALS14
IL10RA	0.0013626	6.83719	IFN+TNF up vs Control
CXCL6	0.000704615	6.64067	IFN+TNF up vs Control
CCR1	0.00281475	6.46898	IFN+TNF up vs Control
IL18R1	0.00462395	6.28597	IFN+TNF up vs Control
CCL3	0.00148947	5.42948	IFN+TNF up vs Control
LGALS14	0.000175778	5.15403	IFN+TNF up vs Control
CD47	6.28694e-09	5.06376	IFN+TNF up vs Control
CD163L1	8.87916e-05	4.55751	IFN+TNF up vs Control
CD97	0.000316689	4.20792	IFN+TNF up vs Control
IL23A	0.00108256	4.18244	IFN+TNF up vs Control
IL20RB	0.00266593	4.12146	IFN+TNF up vs Control
IL34	0.00729304	4.01303	IFN+TNF up vs Control
CCL4	8.39594e-05	3.99131	IFN+TNF up vs Control
IL6ST	8.20031e-05	3.78368	IFN+TNF up vs Control
CSF1	1.36892e-06	3.60193	IFN+TNF up vs Control
IRF2	0.00234197	3.57566	IFN+TNF up vs Control
CD72	0.000463186	3.53822	IFN+TNF up vs Control
AHR	1.5719e-08	3.30182	IFN+TNF up vs Control
CD82	2.34651e-05	3.29465	IFN+TNF up vs Control
CD70	8.78982e-05	3.18627	IFN+TNF up vs Control
LGALS8	0.000254953	2.8449	IFN+TNF up vs Control
CD5L	0.00105725	2.71978	IFN+TNF up vs Control
IL18RAP	0.00737616	2.63717	IFN+TNF up vs Control
IRF9	2.87605e-09	2.61799	IFN+TNF up vs Control
IDO2	0.00553767	2.61292	IFN+TNF up vs Control
CD7	0.0032173	2.5992	IFN+TNF up vs Control
IL4R	2.45934e-05	2.56861	IFN+TNF up vs Control
CD46	0.000494439	2.56848	IFN+TNF up vs Control
IRF9	5.97697e-06	2.53451	IFN+TNF up vs Control
LGALS3BP	3.88029e-07	2.51456	IFN+TNF up vs Control
CCR10	0.00090465	2.48079	IFN+TNF up vs Control
CXCL5	0.00132825	2.46586	IFN+TNF up vs Control
CD68	0.000817036	2.40189	IFN+TNF up vs Control
CXCR3	6.15218e-05	2.20882	IFN+TNF up vs Control
GAPDH	0.598695	1.04463	IFN+TNF up vs Control
HPRT1	0.606511	1.0362	IFN+TNF up vs Control
ACTB	0.0017945	-1.61557	IFN+TNF down vs Control
