# Supplementary material for: Interferon-γ and Tumor Necrosis Factor-α Polarize Bone Marrow Stromal Cells Uniformly to a Th1 Phenotype
Source: Sci Rep. 2016 May 23;6:26345. doi: 10.1038/srep26345 (PMC4876328; doi:10.1038/srep26345)
Supplement: Supplementary Table 5 [file srep26345-s5.xls]

## Sheet: Sheet1
GeneName	p-value(IFN+TNF vs. Control)	Fold-Change(IFN+TNF vs. Control)
ACTB	0.000892408	-1.49097
ANKH	4.51718e-11	-18.112
BATF2	1.1574e-13	29.7453
CARD16	1.57624e-17	24.4623
CARD17	3.15277e-19	30.4343
CASP1	3.88204e-15	34.2675
CFB	8.09967e-20	67.464
CMKLR1	0.000163163	-22.9714
FOXS1	3.92393e-06	-16.952
GAPDH	0.598695	1.04463
GBP1	2.38739e-10	84.6155
GBP2	1.58949e-15	25.9194
GBP4	6.31295e-12	19.8884
GBP5	7.88695e-11	43.3521
GLS	3.40542e-06	-16.8551
HLA-A	4.08432e-24	13.7392
HLA-B	1.25339e-23	49.5763
HLA-C	2.89756e-25	38.8323
HLA-DMB	2.21741e-10	29.9686
HLA-DOA	1.37616e-15	95.5487
HLA-DPA1	3.46544e-16	11.071
HLA-DQA1	7.21562e-18	31.4283
HLA-DQA2	1.39368e-14	70.8371
HLA-DQB1	5.70758e-17	10.9159
HLA-DRA	3.07193e-11	48.0833
HLA-DRB5	2.84492e-06	34.2136
HLA-F	7.1894e-24	17.8478
HLA-G	8.33887e-24	16.8723
HLA-J	2.44674e-24	16.3976
HPRT1	0.606511	1.0362
IFI44	1.6839e-15	23.6929
IFI44L	3.87532e-18	67.9115
IFI6	1.01472e-14	11.2815
IFIT1	1.01931e-15	47.4871
IFIT3	9.00057e-14	64.9533
IFITM1	2.29056e-18	15.2065
ISG20	1.10662e-12	33.0238
ITK	0.000200788	7.65895
KCTD14	1.37696e-14	25.4127
LAG3	7.54264e-11	12.5833
LMOD1	9.00733e-09	-26.1731
MMP3	8.79387e-05	16.7852
MRVI1	1.64689e-09	-31.2991
MX1	1.64182e-12	26.5525
MX2	3.75454e-16	66.1553
OAS1	7.3405e-15	74.595
OAS2	4.34308e-16	5.54277
OAS3	5.88367e-13	26.4196
OASL	1.15885e-11	43.7523
PLA1A	2.12054e-09	43.0807
PLSCR1	3.41029e-17	22.3948
RPL27A	8.84869e-11	-19.6361
SAA1	1.57957e-09	42.0669
SAA2	1.57461e-11	44.6492
SAMD9L	7.94811e-12	22.8342
SLAMF8	6.87377e-09	26.5519
SLC14A1	1.99507e-10	-23.1706
SOD2	6.54601e-17	54.5601
STAT1	2.01875e-16	11.1172
STAT2	8.97555e-14	4.77813
STAT3	0.00104974	1.39188
STAT4	5.028e-08	7.44287
STAT5A	2.69753e-05	1.54095
STAT6	2.16284e-06	2.14497
TFPI2	3.16834e-15	72.3779
TGFA	2.8433e-08	3.81828
TGFB1	6.20577e-06	-1.68067
THBS2	1.08759e-09	-4.54808
TLR2	1.24152e-09	36.7863
TLR3	4.03833e-10	28.5235
TLR4	0.00126966	4.28214
TNFRSF10D	1.1442e-17	-13.0235
TNFSF10	7.10191e-13	232.642
TNFSF13B	7.75829e-17	63.3588
TRIM14	8.99106e-10	22.4553
USP18	1.25971e-13	22.1927
